# Supplementary material for: catena-Poly[[[diaqua­copper(II)]-μ-quinoline-2,3-dicarboxyl­ato-κ3 N,O 2:O 3] monohydrate]
Source: Acta Crystallogr Sect E Struct Rep Online. 2012 Oct 20;68(Pt 11):m1395. doi: 10.1107/S1600536812043206 (PMC3515140; doi:10.1107/S1600536812043206)
Supplement: Supplementary file 1 [file e-68-m1395-sup1.cif]

##############################################################################
#                                                                            #
# This CIF contains the data in a paper accepted for publication in          #
# Acta Crystallographica Section E. It conforms to the requirements of       #
# Notes for Authors for Acta Crystallographica Section E, and has been       #
# peer reviewed under the auspices of the IUCr Commission on Journals.       #
#                                                                            #
# Full details of the Crystallographic Information File format               #
# are given in the paper "The Crystallographic Information File (CIF):       #
# a New Standard Archive File for Crystallography" by S. R. Hall, F. H.      #
# Allen and I. D. Brown [Acta Cryst. (1991), A47, 655-685].                  #
#                                                                            #
# The current version of the core CIF dictionary is obtainable from          #
# ftp://ftp.iucr.org/pub/cif_core.dic.                                       #
#                                                                            #
# Software is freely available for graphical display of the structure(s)     #
# in this CIF. For information consult the CIF software page                 #
# http://www.iucr.org/resources/cif/software.                                #
#                                                                            #
# This file may be used for bona fide research purposes within the           #
# scientific community so long as proper attribution is given to the journal # 
# article from which it was obtained.                                        #
#                                                                            #
##############################################################################
data_global
_audit_creation_method     'SHELXL97'
_journal_date_recd_electronic     2012-08-27
_journal_date_accepted     2012-10-17
_journal_name_full     'Acta Crystallographica, Section E'
_journal_year     2012
_journal_volume     68
_journal_issue     11
_journal_page_first     m1395
_journal_page_last     m1395
_journal_paper_category     QM
_journal_paper_doi     10.1107/S1600536812043206
_journal_coeditor_code     BH2454
_publ_contact_author_name     'Bing Li'
_publ_contact_author_address
;
College of Sciences, Zhejiang A&F University,
Lin'an, Hangzhou, Zhejiang 311300, People's Republic of China
;
_publ_contact_author_email     libingzjfc@163.com
_publ_contact_author_fax     ?
_publ_contact_author_phone     ?
_publ_section_title
;\
<i>catena</i>-Poly[[[diaquacopper(II)]-\m-quinoline-2,3-dicarboxylato-\
\k^3^<i>N</i>,<i>O</i>^2^:<i>O</i>^3^] monohydrate]
;
loop_
    _publ_author_name
    _publ_author_footnote
    _publ_author_address
    "Xia, Qiao-Hua" .
;
College of Sciences
Zhejiang A&F University
Lin'an, Hangzhou
Zhejiang 311300
People's Republic of China
;
    "Guo, Zhong-Fu" .
;
College of Sciences
Zhejiang A&F University
Lin'an, Hangzhou
Zhejiang 311300
People's Republic of China
;
    "Liu, Li" .
;
College of Sciences
Zhejiang A&F University
Lin'an, Hangzhou
Zhejiang 311300
People's Republic of China
;
    "Wang, Zhi-kun" .
;
College of Sciences
Zhejiang A&F University
Lin'an, Hangzhou
Zhejiang 311300
People's Republic of China
;
    "Li, Bing" .
;
College of Sciences
Zhejiang A&F University
Lin'an, Hangzhou
Zhejiang 311300
People's Republic of China
;
data_I
_audit_creation_method     SHELXL-97
_chemical_name_systematic
;
<i>catena</i>-Poly[[[diaquacopper(II)]-\m-quinoline-2,3-dicarboxylato-
\k^3^<i>N</i>,<i>O</i>^2^:<i>O</i>^3^] monohydrate]
;
_chemical_name_common     ?
_chemical_formula_moiety     'C11 H11 Cu N O7'
_chemical_formula_sum     'C11 H11 Cu N O7'
_chemical_formula_iupac     '[Cu (C11 H5 N O4) (H2 O)2], H2 O'
_chemical_formula_weight     332.76
_chemical_melting_point     ?
_symmetry_cell_setting     triclinic
_symmetry_space_group_name_H-M     'P -1'
_symmetry_space_group_name_Hall     '-P 1'
loop_
    _symmetry_equiv_pos_as_xyz
    'x, y, z'
    '-x, -y, -z'
_cell_length_a     7.0284(14)
_cell_length_b     7.5836(15)
_cell_length_c     13.276(3)
_cell_angle_alpha     104.74(3)
_cell_angle_beta     91.19(3)
_cell_angle_gamma     116.03(3)
_cell_volume     607.7(2)
_cell_formula_units_Z     2
_cell_measurement_reflns_used     5355
_cell_measurement_theta_min     3.1
_cell_measurement_theta_max     27.5
_cell_measurement_temperature     293(2)
_exptl_crystal_description     block
_exptl_crystal_colour     blue
_exptl_crystal_size_max     0.43
_exptl_crystal_size_mid     0.34
_exptl_crystal_size_min     0.20
_exptl_crystal_density_diffrn     1.818
_exptl_crystal_density_meas     ?
_exptl_crystal_density_method     'not measured'
_exptl_crystal_F_000     338
_exptl_absorpt_coefficient_mu     1.830
_exptl_absorpt_correction_type     multi-scan
_exptl_absorpt_process_details     '(ABSCOR; Higashi, 1995)'
_exptl_absorpt_correction_T_min     0.763
_exptl_absorpt_correction_T_max     0.854
_exptl_special_details     ?
_diffrn_ambient_temperature     293(2)
_diffrn_radiation_type     MoK\a
_diffrn_radiation_wavelength     0.71073
_diffrn_radiation_source     'fine-focus sealed tube'
_diffrn_radiation_monochromator     graphite
_diffrn_measurement_device_type     'Rigaku R-AXIS RAPID'
_diffrn_measurement_method     '\w scans'
_diffrn_detector_area_resol_mean     ?
_diffrn_reflns_number     5813
_diffrn_reflns_av_R_equivalents     0.0478
_diffrn_reflns_av_sigmaI/netI     0.0522
_diffrn_reflns_theta_min     3.07
_diffrn_reflns_theta_max     27.47
_diffrn_reflns_theta_full     27.47
_diffrn_measured_fraction_theta_max     0.968
_diffrn_measured_fraction_theta_full     0.968
_diffrn_reflns_limit_h_min     -8
_diffrn_reflns_limit_h_max     9
_diffrn_reflns_limit_k_min     -9
_diffrn_reflns_limit_k_max     8
_diffrn_reflns_limit_l_min     -17
_diffrn_reflns_limit_l_max     17
_diffrn_standards_number     .
_diffrn_standards_interval_count     .
_diffrn_standards_interval_time     .
_diffrn_standards_decay_%     0
_refine_special_details     ?
_reflns_number_total     2696
_reflns_number_gt     2382
_reflns_threshold_expression     I>2\s(I)
_refine_ls_structure_factor_coef     Fsqd
_refine_ls_matrix_type     full
_refine_ls_R_factor_all     0.0432
_refine_ls_R_factor_gt     0.0370
_refine_ls_wR_factor_gt     0.0976
_refine_ls_wR_factor_ref     0.1039
_refine_ls_goodness_of_fit_ref     1.099
_refine_ls_restrained_S_all     1.107
_refine_ls_number_reflns     2696
_refine_ls_number_parameters     199
_refine_ls_number_restraints     10
_refine_ls_number_constraints     0
_refine_ls_hydrogen_treatment     mixed
_refine_ls_weighting_scheme     calc
_refine_ls_weighting_details
         'calc w=1/[\s^2^(Fo^2^)+(0.0501P)^2^+0.4308P] where P=(Fo^2^+2Fc^2^)/3'
_atom_sites_solution_hydrogens     geom
_atom_sites_solution_primary     direct
_atom_sites_solution_secondary     difmap
_refine_ls_shift/su_max     0.000
_refine_ls_shift/su_mean     0.000
_refine_diff_density_max     0.728
_refine_diff_density_min     -0.737
_refine_ls_extinction_method     none
_refine_ls_extinction_coef     ?
loop_
    _atom_type_symbol
    _atom_type_description
    _atom_type_scat_dispersion_real
    _atom_type_scat_dispersion_imag
    _atom_type_scat_source
    'C' 'C' 0.0033 0.0016
                         'International Tables Vol C Tables 4.2.6.8 and 6.1.1.4'
    'H' 'H' 0.0000 0.0000
                         'International Tables Vol C Tables 4.2.6.8 and 6.1.1.4'
    'Cu' 'Cu' 0.3201 1.2651
                         'International Tables Vol C Tables 4.2.6.8 and 6.1.1.4'
    'N' 'N' 0.0061 0.0033
                         'International Tables Vol C Tables 4.2.6.8 and 6.1.1.4'
    'O' 'O' 0.0106 0.0060
                         'International Tables Vol C Tables 4.2.6.8 and 6.1.1.4'
_computing_data_collection     'RAPID-AUTO (Rigaku, 1998)'
_computing_cell_refinement     'RAPID-AUTO (Rigaku, 1998)'
_computing_data_reduction     'CrystalStructure (Rigaku/MSC, 2004)'
_computing_structure_solution     'SHELXS97 (Sheldrick, 2008)'
_computing_structure_refinement     'SHELXL97 (Sheldrick, 2008)'
_computing_molecular_graphics     'SHELXTL (Sheldrick, 2008)'
_computing_publication_material     'SHELXL97 (Sheldrick, 2008)'
loop_
    _atom_site_type_symbol
    _atom_site_label
    _atom_site_fract_x
    _atom_site_fract_y
    _atom_site_fract_z
    _atom_site_U_iso_or_equiv
    _atom_site_adp_type
    _atom_site_calc_flag
    _atom_site_refinement_flags
    _atom_site_occupancy
    _atom_site_symmetry_multiplicity
    _atom_site_disorder_assembly
    _atom_site_disorder_group
    Cu Cu 0.30340(5) 0.43833(4) 0.17117(2) 0.02367(13) Uani d U 1 1 . .
    O O1 0.2017(5) 0.8429(3) 0.07483(18) 0.0454(6) Uani d . 1 1 . .
    O O2 0.3062(4) 0.6111(3) 0.08503(16) 0.0323(5) Uani d . 1 1 . .
    O O3 -0.0584(3) 1.0076(3) 0.20096(18) 0.0351(5) Uani d . 1 1 . .
    O O4 0.2863(3) 1.2456(3) 0.24768(16) 0.0279(4) Uani d . 1 1 . .
    O OW1 0.6719(4) 0.5956(4) 0.2208(2) 0.0448(6) Uani d D 1 1 . .
    H H1 0.723(7) 0.518(5) 0.198(4) 0.067 Uiso d D 1 1 . .
    H H2 0.733(7) 0.701(4) 0.205(4) 0.067 Uiso d D 1 1 . .
    O OW2 0.2962(5) 0.2398(4) 0.0373(2) 0.0465(6) Uani d DU 1 1 . .
    H H3 0.292(7) 0.126(5) 0.042(4) 0.070 Uiso d D 1 1 . .
    H H4 0.406(6) 0.284(6) 0.003(4) 0.070 Uiso d D 1 1 . .
    O OW3 -0.1618(5) 0.3035(4) 0.1425(2) 0.0516(7) Uani d D 1 1 . .
    H H5 -0.185(8) 0.265(7) 0.0779(15) 0.077 Uiso d D 1 1 . .
    H H6 -0.140(8) 0.226(6) 0.166(3) 0.077 Uiso d D 1 1 . .
    N N 0.2639(3) 0.6617(3) 0.28625(17) 0.0193(4) Uani d . 1 1 . .
    C C1 0.1293(4) 1.0719(4) 0.2397(2) 0.0229(5) Uani d . 1 1 . .
    C C2 0.1836(4) 0.9435(4) 0.2947(2) 0.0195(5) Uani d . 1 1 . .
    C C3 0.1917(4) 0.9836(4) 0.4014(2) 0.0216(5) Uani d . 1 1 . .
    H H3A 0.1706 1.0930 0.4396 0.026 Uiso calc R 1 1 . .
    C C4 0.2314(4) 0.8615(4) 0.4539(2) 0.0208(5) Uani d . 1 1 . .
    C C5 0.2409(4) 0.8966(4) 0.5644(2) 0.0259(6) Uani d . 1 1 . .
    H H5A 0.2254 1.0074 0.6055 0.031 Uiso calc R 1 1 . .
    C C6 0.2726(5) 0.7685(5) 0.6109(2) 0.0306(6) Uani d . 1 1 . .
    H H6A 0.2771 0.7918 0.6833 0.037 Uiso calc R 1 1 . .
    C C7 0.2985(5) 0.6019(5) 0.5502(2) 0.0312(6) Uani d . 1 1 . .
    H H7A 0.3172 0.5143 0.5827 0.037 Uiso calc R 1 1 . .
    C C8 0.2966(5) 0.5668(4) 0.4442(2) 0.0277(6) Uani d . 1 1 . .
    H H8A 0.3183 0.4581 0.4056 0.033 Uiso calc R 1 1 . .
    C C9 0.2620(4) 0.6941(4) 0.3922(2) 0.0200(5) Uani d . 1 1 . .
    C C10 0.2271(4) 0.7826(4) 0.2399(2) 0.0201(5) Uani d . 1 1 . .
    C C11 0.2456(5) 0.7447(4) 0.1240(2) 0.0255(6) Uani d . 1 1 . .
loop_
    _atom_site_aniso_label
    _atom_site_aniso_U_11
    _atom_site_aniso_U_22
    _atom_site_aniso_U_33
    _atom_site_aniso_U_12
    _atom_site_aniso_U_13
    _atom_site_aniso_U_23
    Cu 0.0347(2) 0.02115(19) 0.0221(2) 0.01646(16) 0.00703(14) 0.01064(13)
    O1 0.095(2) 0.0415(12) 0.0239(12) 0.0488(14) 0.0131(12) 0.0165(9)
    O2 0.0555(13) 0.0351(11) 0.0250(11) 0.0322(11) 0.0176(10) 0.0170(9)
    O3 0.0349(11) 0.0418(12) 0.0381(13) 0.0222(10) 0.0005(9) 0.0186(10)
    O4 0.0396(11) 0.0189(9) 0.0266(11) 0.0122(9) 0.0022(8) 0.0112(8)
    OW1 0.0312(12) 0.0355(12) 0.0668(19) 0.0131(11) 0.0090(11) 0.0173(12)
    OW2 0.0751(18) 0.0352(12) 0.0353(12) 0.0300(13) 0.0176(12) 0.0108(8)
    OW3 0.084(2) 0.0524(15) 0.0269(13) 0.0385(15) 0.0068(13) 0.0121(11)
    N 0.0243(10) 0.0177(10) 0.0182(11) 0.0109(9) 0.0034(8) 0.0071(8)
    C1 0.0340(14) 0.0258(13) 0.0168(13) 0.0200(12) 0.0052(10) 0.0071(10)
    C2 0.0198(11) 0.0191(11) 0.0223(13) 0.0092(10) 0.0029(9) 0.0099(9)
    C3 0.0235(12) 0.0233(12) 0.0217(14) 0.0138(11) 0.0042(10) 0.0072(10)
    C4 0.0171(11) 0.0252(12) 0.0224(14) 0.0100(10) 0.0044(9) 0.0100(10)
    C5 0.0257(13) 0.0348(14) 0.0221(14) 0.0170(12) 0.0064(10) 0.0103(11)
    C6 0.0302(14) 0.0482(17) 0.0208(14) 0.0203(14) 0.0078(11) 0.0176(12)
    C7 0.0339(15) 0.0401(16) 0.0292(16) 0.0198(14) 0.0044(12) 0.0202(13)
    C8 0.0349(14) 0.0287(13) 0.0258(15) 0.0176(13) 0.0025(11) 0.0128(11)
    C9 0.0213(11) 0.0208(11) 0.0198(13) 0.0098(10) 0.0024(9) 0.0089(9)
    C10 0.0249(12) 0.0202(11) 0.0182(13) 0.0111(10) 0.0026(9) 0.0090(9)
    C11 0.0378(15) 0.0224(12) 0.0197(14) 0.0154(12) 0.0053(11) 0.0088(10)
_geom_special_details     ?
loop_
    _geom_bond_atom_site_label_1
    _geom_bond_atom_site_label_2
    _geom_bond_site_symmetry_2
    _geom_bond_distance
    _geom_bond_publ_flag
    Cu O2 . 1.9403(19) ?
    Cu O4 1_545 1.9463(19) ?
    Cu OW2 . 1.999(3) ?
    Cu N . 2.096(2) ?
    Cu OW1 . 2.320(3) ?
    O2 C11 . 1.264(3) ?
    OW2 H3 . 0.872(18) ?
    OW2 H4 . 0.888(18) ?
    N C10 . 1.332(3) ?
    N C9 . 1.367(3) ?
    OW1 H1 . 0.813(18) ?
    OW1 H2 . 0.810(18) ?
    O1 C11 . 1.231(3) ?
    C9 C8 . 1.416(3) ?
    C9 C4 . 1.430(4) ?
    C4 C3 . 1.403(4) ?
    C4 C5 . 1.418(4) ?
    C5 C6 . 1.365(4) ?
    C5 H5A . 0.9300 ?
    C11 C10 . 1.511(4) ?
    C7 C8 . 1.362(4) ?
    C7 C6 . 1.403(4) ?
    C7 H7A . 0.9300 ?
    C10 C2 . 1.413(4) ?
    C6 H6A . 0.9300 ?
    C8 H8A . 0.9300 ?
    OW3 H5 . 0.820(19) ?
    OW3 H6 . 0.803(18) ?
    C2 C3 . 1.365(4) ?
    C2 C1 . 1.517(3) ?
    C3 H3A . 0.9300 ?
    C1 O3 . 1.234(4) ?
    C1 O4 . 1.270(3) ?
    O4 Cu 1_565 1.9463(19) ?
loop_
    _geom_angle_atom_site_label_1
    _geom_angle_atom_site_label_2
    _geom_angle_atom_site_label_3
    _geom_angle_site_symmetry_1
    _geom_angle_site_symmetry_3
    _geom_angle
    _geom_angle_publ_flag
    O2 Cu O4 . 1_545 175.29(9) ?
    O2 Cu OW2 . . 86.24(10) ?
    O4 Cu OW2 1_545 . 89.79(10) ?
    O2 Cu N . . 81.69(8) ?
    O4 Cu N 1_545 . 101.87(8) ?
    OW2 Cu N . . 165.40(10) ?
    O2 Cu OW1 . . 95.74(10) ?
    O4 Cu OW1 1_545 . 87.18(9) ?
    OW2 Cu OW1 . . 95.84(12) ?
    N Cu OW1 . . 93.51(10) ?
    C11 O2 Cu . . 116.02(17) ?
    Cu OW2 H3 . . 117(3) ?
    Cu OW2 H4 . . 116(3) ?
    H3 OW2 H4 . . 101(2) ?
    C10 N C9 . . 119.2(2) ?
    C10 N Cu . . 108.84(17) ?
    C9 N Cu . . 131.95(17) ?
    Cu OW1 H1 . . 112(3) ?
    Cu OW1 H2 . . 113(3) ?
    H1 OW1 H2 . . 111(3) ?
    N C9 C8 . . 120.9(2) ?
    N C9 C4 . . 120.7(2) ?
    C8 C9 C4 . . 118.4(2) ?
    C3 C4 C5 . . 122.9(2) ?
    C3 C4 C9 . . 118.0(2) ?
    C5 C4 C9 . . 119.1(2) ?
    C6 C5 C4 . . 120.3(3) ?
    C6 C5 H5A . . 119.8 ?
    C4 C5 H5A . . 119.8 ?
    O1 C11 O2 . . 125.0(3) ?
    O1 C11 C10 . . 119.1(2) ?
    O2 C11 C10 . . 115.9(2) ?
    C8 C7 C6 . . 120.8(3) ?
    C8 C7 H7A . . 119.6 ?
    C6 C7 H7A . . 119.6 ?
    N C10 C2 . . 123.3(2) ?
    N C10 C11 . . 115.7(2) ?
    C2 C10 C11 . . 120.9(2) ?
    C5 C6 C7 . . 120.5(3) ?
    C5 C6 H6A . . 119.7 ?
    C7 C6 H6A . . 119.7 ?
    C7 C8 C9 . . 120.8(3) ?
    C7 C8 H8A . . 119.6 ?
    C9 C8 H8A . . 119.6 ?
    H5 OW3 H6 . . 112(3) ?
    C3 C2 C10 . . 118.0(2) ?
    C3 C2 C1 . . 119.3(2) ?
    C10 C2 C1 . . 122.7(2) ?
    C2 C3 C4 . . 120.7(2) ?
    C2 C3 H3A . . 119.6 ?
    C4 C3 H3A . . 119.6 ?
    O3 C1 O4 . . 127.4(2) ?
    O3 C1 C2 . . 118.7(2) ?
    O4 C1 C2 . . 113.6(2) ?
    C1 O4 Cu . 1_565 127.31(19) ?
loop_
    _geom_hbond_atom_site_label_D
    _geom_hbond_atom_site_label_H
    _geom_hbond_atom_site_label_A
    _geom_hbond_site_symmetry_A
    _geom_hbond_distance_DH
    _geom_hbond_distance_HA
    _geom_hbond_distance_DA
    _geom_hbond_angle_DHA
    OW1 H1 OW3 1_655 0.813(18) 2.105(19) 2.916(4) 177(4)
    OW1 H2 O3 1_655 0.810(18) 2.15(2) 2.944(3) 166(5)
    OW2 H3 O1 1_545 0.872(18) 2.117(19) 2.962(3) 163(4)
    OW2 H4 O2 2_665 0.888(18) 2.287(19) 3.174(3) 178(4)
    OW3 H5 O1 2_565 0.820(19) 1.96(2) 2.775(4) 170(5)
    OW3 H6 O3 1_545 0.803(18) 2.12(2) 2.909(3) 169(5)
