# Supplementary material for: catena-Poly[[[diaqua­copper(II)]-μ-quinoline-2,3-dicarboxyl­ato-κ3 N,O 2:O 3] monohydrate]
Source: Acta Crystallogr Sect E Struct Rep Online. 2012 Oct 20;68(Pt 11):m1395. doi: 10.1107/S1600536812043206 (PMC3515140; doi:10.1107/S1600536812043206)
Supplement: Supplementary file 2 [file e-68-m1395-Isup2.hkl]

# 
# h,k,l, Fc-squared, Fo-squared, sigma(Fo-squared) and status flag 
# 
data_I
_shelx_title ' 1 in  P-1' 
_shelx_refln_list_code          4 
_shelx_F_calc_maximum      165.37 
_exptl_crystal_F_000       337.93 
_reflns_d_resolution_high  0.7704 
 
loop_ 
 _symmetry_equiv_pos_as_xyz 
 'x, y, z' 
 '-x, -y, -z' 
 
_cell_length_a     7.0284 
_cell_length_b     7.5836 
_cell_length_c    13.2760 
_cell_angle_alpha 104.740 
_cell_angle_beta   91.190 
_cell_angle_gamma 116.030 
 
_shelx_F_squared_multiplier     1.000 
 
loop_ 
 _refln_index_h 
 _refln_index_k 
 _refln_index_l 
 _refln_F_squared_calc 
 _refln_F_squared_meas 
 _refln_F_squared_sigma 
 _refln_observed_status 
   1   0   0       14.92       23.87      0.78 o 
   2   0   0    27348.29    28632.73   1192.97 o 
   3   0   0     1994.18     1893.47     52.16 o 
   4   0   0     1222.64     1368.39     43.11 o 
   5   0   0     1039.38      975.93     15.98 o 
   6   0   0        2.43        5.69      1.23 o 
   7   0   0      101.85      108.70      6.93 o 
   8   0   0       47.43       97.50     17.86 o 
  -8   1   0       73.73       75.79      4.43 o 
  -7   1   0       34.77       29.33      2.64 o 
  -6   1   0      445.16      439.44      9.73 o 
  -5   1   0      607.62      605.96     10.35 o 
  -4   1   0      411.79      375.55      8.88 o 
  -3   1   0     1941.51     1924.21     28.78 o 
  -2   1   0      102.66      112.95     73.89 o 
   0   1   0     1348.70     1428.48     21.85 o 
   1   1   0     9593.38    10667.85    295.72 o 
   2   1   0     4767.82     3751.67    721.51 o 
   3   1   0     5398.46     6158.89    510.32 o 
   4   1   0      550.63      543.80     18.75 o 
   5   1   0     1852.59     1931.07     49.37 o 
   6   1   0        0.37        0.72      0.76 o 
   7   1   0      378.08      345.14     20.56 o 
  -8   2   0       97.66       93.88      4.37 o 
  -7   2   0       35.95       50.55      3.45 o 
  -6   2   0      161.62      172.10      5.04 o 
  -5   2   0      213.41      221.69      4.67 o 
  -4   2   0      426.85      463.27      8.85 o 
  -3   2   0     1697.86     1832.72     85.70 o 
  -1   2   0      650.53      687.82     16.21 o 
   0   2   0       78.31       82.96      5.40 o 
   1   2   0      753.24      760.67     18.50 o 
   2   2   0       10.83        6.85      0.62 o 
   3   2   0        7.88        8.22      3.17 o 
   4   2   0       20.38       22.44      5.05 o 
   5   2   0       67.09       71.07      8.46 o 
   6   2   0      154.65      130.40     12.69 o 
   7   2   0       30.37       35.13     10.10 o 
  -9   3   0       38.36       31.25      5.52 o 
  -8   3   0        2.59        2.94      2.47 o 
  -7   3   0        4.12       46.83     33.22 o 
  -6   3   0      235.93      256.34      6.09 o 
  -5   3   0        8.99       10.72      2.63 o 
  -4   3   0      111.41      115.30      2.15 o 
  -3   3   0      164.27      141.55      3.88 o 
  -2   3   0       80.55       84.70      3.99 o 
  -1   3   0     1472.26     1470.09     38.06 o 
   0   3   0       14.30       15.97      1.45 o 
   1   3   0       49.97       46.69      1.41 o 
   2   3   0      327.91      297.80     11.40 o 
   3   3   0        6.42        5.52      5.76 o 
   4   3   0      201.73      221.44     19.38 o 
   5   3   0       29.45       30.90      8.22 o 
   6   3   0       35.15       29.25      9.28 o 
  -9   4   0        6.02        0.70      3.05 o 
  -8   4   0       79.14       79.41      8.11 o 
  -7   4   0      165.24      167.76     12.22 o 
  -6   4   0      121.33      127.72      7.36 o 
  -5   4   0        6.06        8.95      3.28 o 
  -4   4   0      572.11      558.24     18.80 o 
  -3   4   0      458.12      398.24     13.27 o 
  -2   4   0      568.85      629.67     18.21 o 
  -1   4   0     1117.85     1010.53     26.55 o 
   0   4   0       72.98       58.60      2.39 o 
   1   4   0     1454.19     1387.40     26.44 o 
   2   4   0      197.95      177.04      9.99 o 
   3   4   0      176.98      163.76     11.75 o 
   4   4   0      182.52      199.36     15.27 o 
   5   4   0        0.30       -1.41      8.34 o 
  -9   5   0       35.65       43.79      6.32 o 
  -8   5   0      100.25       88.69      9.28 o 
  -7   5   0       73.60       80.86      6.55 o 
  -6   5   0      212.89      232.20      9.27 o 
  -5   5   0      357.68      380.38     13.22 o 
  -4   5   0     1396.20     1465.69     27.24 o 
  -3   5   0       24.46       29.20      3.11 o 
  -2   5   0     1305.96     1313.63     34.13 o 
  -1   5   0     1042.60      945.76     26.73 o 
   0   5   0      386.76      378.70      8.81 o 
   1   5   0     1050.44     1004.14     23.08 o 
   2   5   0       47.48       65.55     12.80 o 
   3   5   0      360.54      335.51     19.03 o 
   4   5   0      158.36      141.09     14.80 o 
  -8   6   0        4.45        8.34      7.05 o 
  -6   6   0        3.09        4.57      3.41 o 
  -5   6   0     1098.33     1193.85     57.56 o 
  -4   6   0      580.50      611.61     23.15 o 
  -3   6   0      405.04      375.08      9.10 o 
  -2   6   0     1546.52     1553.51     33.75 o 
  -1   6   0        3.69        2.99      2.51 o 
   0   6   0      577.53      577.82     15.08 o 
   1   6   0      370.61      358.83      7.79 o 
   2   6   0       72.16       67.43      9.16 o 
   3   6   0      169.97      181.27     16.09 o 
  -8   7   0      202.92      291.46     22.32 o 
  -7   7   0       18.33       23.38      8.69 o 
  -6   7   0        0.25        1.93      3.04 o 
  -5   7   0      149.31      160.00     12.45 o 
  -4   7   0      252.96      271.21     11.25 o 
  -3   7   0      190.58      192.67      7.22 o 
  -2   7   0      504.26      551.69     14.51 o 
  -1   7   0       19.86       16.53      2.09 o 
   0   7   0      276.66      272.18      5.50 o 
   1   7   0       17.12       17.86      6.23 o 
  -6   8   0       88.12       91.06      8.19 o 
  -5   8   0      289.62      335.00     12.59 o 
  -4   8   0       18.82       15.06      1.98 o 
  -3   8   0       53.45       61.00      3.16 o 
  -2   8   0       35.63       38.49      2.58 o 
  -1   8   0        0.35        0.03      0.65 o 
  -6   9   0       18.13      162.59     24.32 o 
  -5   9   0      160.38      196.01     13.63 o 
  -4   9   0       89.18      103.12      6.64 o 
  -3   9   0      181.84      200.88     25.20 o 
  -2   9   0      151.05      148.75      7.22 o 
   2  -9   1      215.02      194.53      7.43 o 
   3  -9   1      432.32      422.09     13.76 o 
   4  -9   1      301.67      291.51     10.70 o 
   5  -9   1       86.31       95.59      7.33 o 
   6  -9   1      217.15      223.20     17.86 o 
   1  -8   1      151.99      142.54      4.04 o 
   2  -8   1        0.35        1.05      1.16 o 
   3  -8   1       20.40       29.58     23.44 o 
   4  -8   1      294.84      306.91      8.86 o 
   5  -8   1        0.53        0.94      3.88 o 
   6  -8   1      345.55      356.55     14.02 o 
   7  -8   1       40.36       39.12     10.93 o 
  -1  -7   1        0.88        1.88      3.88 o 
   0  -7   1       44.44       46.20      2.87 o 
   1  -7   1       94.67       93.08      3.30 o 
   2  -7   1       85.49       81.51      3.30 o 
   3  -7   1      531.59      562.81     10.53 o 
   4  -7   1      262.48      271.58      6.75 o 
   5  -7   1      147.77      160.82     12.22 o 
   6  -7   1      368.31      373.98     13.60 o 
   7  -7   1        2.03        4.70      6.23 o 
   8  -7   1      134.59      143.20     13.27 o 
  -3  -6   1       78.48      101.97     20.44 o 
  -2  -6   1      174.01      160.00     12.57 o 
  -1  -6   1        3.34        2.63      0.53 o 
   0  -6   1      720.18      702.70     11.55 o 
   1  -6   1      315.67      306.94      5.89 o 
   2  -6   1     1130.90     1190.73     21.54 o 
   3  -6   1      281.20      277.35      7.51 o 
   4  -6   1        0.22        1.06      1.69 o 
   5  -6   1      151.48      153.46      7.32 o 
   6  -6   1      320.93      328.58     11.64 o 
   8  -6   1      270.69      272.43     19.85 o 
  -3  -5   1      274.08      267.37     16.80 o 
  -2  -5   1      237.79      410.58     25.73 o 
  -1  -5   1      359.03      323.51      5.33 o 
   0  -5   1     1716.89     1627.17     30.07 o 
   1  -5   1        7.07        4.17      1.29 o 
   2  -5   1     1936.23     1914.00     31.13 o 
   3  -5   1     1747.57     1876.14     30.50 o 
   4  -5   1     1274.91     1305.28     30.68 o 
   5  -5   1     1617.56     1700.78     57.15 o 
   6  -5   1       89.33       99.23      6.36 o 
   7  -5   1      503.45      535.83     17.33 o 
   8  -5   1        5.44        0.12      2.70 o 
   9  -5   1       25.26       -0.70      3.52 o 
  -5  -4   1       22.49       16.33      8.11 o 
  -3  -4   1      491.75      477.77     20.68 o 
  -2  -4   1        0.68        3.52      3.17 o 
  -1  -4   1     1037.54     1054.09     16.47 o 
   0  -4   1      327.07      317.42      9.11 o 
   1  -4   1       63.12       61.71      1.97 o 
   2  -4   1     2817.48     3052.06     49.94 o 
   3  -4   1       66.90       75.21      3.23 o 
   4  -4   1      956.78      952.26     27.84 o 
   5  -4   1      773.46      769.39     17.93 o 
   6  -4   1       17.92       20.46      4.43 o 
   7  -4   1      439.61      435.95     20.68 o 
   9  -4   1      198.30      175.74     11.87 o 
  -5  -3   1       34.10       30.54      7.99 o 
  -4  -3   1       91.82       86.46      9.05 o 
  -3  -3   1      192.20      188.31     14.68 o 
  -2  -3   1       15.60       17.86      3.64 o 
  -1  -3   1      948.31      923.07     12.32 o 
   0  -3   1       33.31       23.10      0.87 o 
   1  -3   1     1612.82     1774.65     39.59 o 
   2  -3   1       22.36       38.14      1.17 o 
   3  -3   1       42.95       39.00      3.17 o 
   4  -3   1      471.65      495.04     17.50 o 
   5  -3   1      235.54      221.17      7.75 o 
   6  -3   1      108.03      121.95      4.56 o 
   7  -3   1      187.04      187.03      7.45 o 
   8  -3   1        1.07        1.64      2.11 o 
  -6  -2   1      338.70      332.57     19.74 o 
  -5  -2   1      329.28      321.53     16.68 o 
  -4  -2   1      184.15      203.70     10.93 o 
  -3  -2   1       42.94       60.62      5.29 o 
  -2  -2   1        0.74        2.11      1.88 o 
  -1  -2   1      222.59      177.00      2.15 o 
   0  -2   1      569.21      532.95      8.26 o 
   1  -2   1      813.21      882.34     14.33 o 
   2  -2   1     1512.30     1610.95     41.12 o 
   3  -2   1      778.95      963.63     36.42 o 
   4  -2   1      231.50      222.09      5.29 o 
   5  -2   1      119.28      124.57      4.17 o 
   6  -2   1      155.48      153.17      5.51 o 
   7  -2   1      176.26      189.09      5.96 o 
   8  -2   1        0.07        0.29      1.24 o 
  -7  -1   1       27.59        0.12      3.17 o 
  -6  -1   1      285.54      271.44      5.24 o 
  -5  -1   1      550.40      602.42     15.04 o 
  -4  -1   1     2745.83     2948.86    125.46 o 
  -3  -1   1     1159.16     1254.59     22.81 o 
  -2  -1   1     5480.72     6159.23     92.07 o 
  -1  -1   1     2200.44     2348.46     89.63 o 
   0  -1   1      671.46      729.07      8.38 o 
   1  -1   1     3840.71     3908.50     74.83 o 
   2  -1   1      994.87      838.26     16.41 o 
   3  -1   1      821.54      771.30     15.86 o 
   4  -1   1     2048.10     2005.43     56.51 o 
   5  -1   1       79.42       81.67      3.81 o 
   6  -1   1      320.01      309.77      6.48 o 
   7  -1   1       83.12       91.73      3.68 o 
   8  -1   1       33.18       36.72      3.61 o 
  -8   0   1        0.20        0.00      1.88 o 
  -7   0   1       32.94       38.58      3.50 o 
  -6   0   1       49.09       39.36      2.44 o 
  -5   0   1       75.16       79.89      2.77 o 
  -4   0   1       43.49       28.77      4.84 o 
  -3   0   1     1055.31     1308.18     19.53 o 
  -2   0   1      478.45      442.04     12.38 o 
  -1   0   1     8227.89     8693.85    142.01 o 
   1   0   1     9078.16     9539.14    261.68 o 
   2   0   1      402.16      462.00     14.33 o 
   3   0   1     4012.89     4394.38     81.03 o 
   4   0   1      534.49      522.64     11.97 o 
   5   0   1      195.14      196.23      6.94 o 
   6   0   1      481.86      480.44      9.45 o 
   7   0   1        0.11       -0.14      1.00 o 
  -8   1   1       11.28        6.72      3.68 o 
  -7   1   1      161.16      165.45      5.62 o 
  -6   1   1        9.24       15.00      1.87 o 
  -5   1   1      174.21      178.56      4.45 o 
  -4   1   1      359.95      410.16      6.29 o 
  -3   1   1      355.20      375.65      5.71 o 
  -2   1   1      838.62      932.25     12.69 o 
  -1   1   1      220.96      233.40      3.78 o 
   0   1   1     1326.06     1292.33     24.02 o 
   1   1   1        6.03        6.01      0.67 o 
   2   1   1      185.92      141.85      6.28 o 
   3   1   1       81.78       68.87      4.80 o 
   4   1   1      356.92      426.94     49.34 o 
   5   1   1      206.45      217.93     15.51 o 
   6   1   1      138.41      139.84      4.46 o 
   7   1   1        3.92      148.37     21.62 o 
  -8   2   1       83.54       80.41      4.07 o 
  -7   2   1      111.64      106.55      4.70 o 
  -6   2   1        3.96        6.63      1.62 o 
  -5   2   1      912.81     1013.79     14.85 o 
  -4   2   1       60.42       84.19      2.81 o 
  -3   2   1      442.37      463.41      9.81 o 
  -2   2   1      152.73      192.78      6.34 o 
  -1   2   1       37.95       42.25      2.53 o 
   0   2   1       26.85       27.52      1.08 o 
   1   2   1       27.27       26.50      0.87 o 
   2   2   1      115.34      131.19      2.25 o 
   3   2   1      142.30      136.60      2.24 o 
   4   2   1      113.90      116.51      3.17 o 
   5   2   1        1.44        0.82      0.83 o 
   6   2   1        7.20       54.98     15.62 o 
  -9   3   1        0.01       -1.41      2.94 o 
  -8   3   1       26.23       29.60      5.17 o 
  -7   3   1      130.18      142.05      6.74 o 
  -6   3   1       24.87       26.74      3.42 o 
  -5   3   1      284.86      293.00      5.51 o 
  -4   3   1      318.58      317.17      7.40 o 
  -3   3   1      858.42      901.39     25.73 o 
  -2   3   1      407.93      345.03     10.22 o 
  -1   3   1      209.28      253.25     12.04 o 
   0   3   1      466.55      426.39     18.38 o 
   1   3   1       28.96       55.02      1.94 o 
   2   3   1      285.59      280.07      4.46 o 
   3   3   1        4.86        5.99      5.99 o 
   4   3   1        2.04       33.48      7.28 o 
   5   3   1       47.37       42.17     13.86 o 
   6   3   1        1.08       -0.70      7.28 o 
  -9   4   1        0.10       -0.21      2.00 o 
  -8   4   1      146.66      138.27     10.22 o 
  -7   4   1       19.53       18.33      6.11 o 
  -6   4   1       83.92       91.19      6.48 o 
  -5   4   1      533.48      531.48     10.44 o 
  -4   4   1        0.25        1.31      0.46 o 
  -3   4   1      739.66      656.22     20.21 o 
  -2   4   1      762.77      750.08     21.50 o 
  -1   4   1      487.58      449.23     12.69 o 
   0   4   1      871.46      821.39     21.26 o 
   1   4   1       23.07       23.74      2.26 o 
   2   4   1      626.94      592.50     11.23 o 
   3   4   1      277.75      269.37     15.04 o 
   4   4   1      355.73      335.28     19.62 o 
   5   4   1       64.09       72.83     11.87 o 
  -9   5   1       70.21       73.77     12.33 o 
  -8   5   1      138.99      143.91     11.51 o 
  -7   5   1        0.26       -0.57      2.29 o 
  -6   5   1      453.60      481.59     33.19 o 
  -5   5   1      207.04      224.65      4.49 o 
  -4   5   1      104.69      102.32      7.75 o 
  -3   5   1     1571.86     1570.53     48.17 o 
  -2   5   1       13.63       13.27      3.05 o 
  -1   5   1     1144.37     1085.71     31.01 o 
   0   5   1      424.62      411.71     12.75 o 
   1   5   1      190.62      177.32      4.68 o 
   2   5   1      297.03      270.29      4.57 o 
   3   5   1        7.31       -0.12      2.94 o 
   4   5   1       25.04       14.80     13.16 o 
  -8   6   1      163.12      160.47     13.39 o 
  -7   6   1       46.64      261.89    143.61 o 
  -6   6   1      726.18      822.34     64.85 o 
  -5   6   1        9.19       12.04      0.53 o 
  -4   6   1     1013.58     1052.82     36.42 o 
  -3   6   1      110.44      131.46     12.45 o 
  -2   6   1       36.94       36.28      3.41 o 
  -1   6   1      587.96      587.41     13.33 o 
   0   6   1       66.25       64.93      4.28 o 
   1   6   1      301.52      298.31      5.58 o 
   2   6   1       90.90       75.30     15.39 o 
   3   6   1       18.30       16.56      7.87 o 
  -8   7   1       30.00       32.54     10.81 o 
  -7   7   1      142.46      156.39     10.19 o 
  -6   7   1      269.35      313.27     31.25 o 
  -5   7   1        0.72        0.81      0.58 o 
  -4   7   1      470.19      476.76     11.08 o 
  -3   7   1      270.07      274.61     15.04 o 
  -2   7   1      411.37      394.81     10.24 o 
  -1   7   1      134.44      139.51      5.31 o 
   0   7   1        7.46        2.77      2.26 o 
   1   7   1       50.60       49.81     12.57 o 
  -7   8   1       40.79       46.40     10.34 o 
  -6   8   1      148.34      232.86     18.14 o 
  -5   8   1        0.71        3.18      3.36 o 
  -4   8   1      254.36      267.72     20.46 o 
  -3   8   1       41.27       38.90      3.71 o 
  -2   8   1       35.78       37.61      2.78 o 
  -1   8   1      173.85      166.04      5.29 o 
  -6   9   1        7.41        8.70      5.91 o 
  -5   9   1       55.96       77.21     20.85 o 
  -4   9   1       38.57       47.71      5.44 o 
  -3   9   1       16.63       20.78      5.70 o 
  -2   9   1       90.32       94.61      7.40 o 
   2  -9   2      252.89      248.38     17.62 o 
   3  -9   2       26.42       20.79      7.06 o 
   4  -9   2      126.75      129.36      6.89 o 
   5  -9   2      149.39      141.21     10.69 o 
   6  -9   2       16.33       21.90      5.47 o 
   1  -8   2        6.12        2.20      1.17 o 
   2  -8   2      183.90      185.29      4.90 o 
   3  -8   2       45.37       43.47      3.52 o 
   4  -8   2      139.92      142.41      4.32 o 
   5  -8   2       82.02       96.92     10.93 o 
   6  -8   2        7.43        9.40      6.93 o 
   7  -8   2      145.65      154.95     16.21 o 
  -2  -7   2      293.29      274.42     18.33 o 
  -1  -7   2       23.05       24.32      7.17 o 
   0  -7   2      306.51      313.66     33.53 o 
   1  -7   2        7.46       11.43      2.67 o 
   2  -7   2       80.92       75.05      2.84 o 
   3  -7   2        9.21        7.56      1.34 o 
   4  -7   2        3.47        0.94      2.47 o 
   5  -7   2       88.33       83.28      5.89 o 
   6  -7   2       25.43       32.07      7.87 o 
   7  -7   2       46.15       50.28      8.34 o 
   8  -7   2        8.73        0.00      2.70 o 
  -3  -6   2       41.27       37.83      9.40 o 
  -1  -6   2      736.56      726.40     11.02 o 
   0  -6   2       75.19       73.44      2.14 o 
   1  -6   2     2137.74     2161.96     37.24 o 
   2  -6   2       18.28       22.02      2.40 o 
   3  -6   2     2534.90     2592.26     44.41 o 
   4  -6   2      248.26      249.20      8.56 o 
   5  -6   2     1166.57     1175.51     33.30 o 
   6  -6   2       78.34       82.12      8.22 o 
   7  -6   2       36.83       38.41      8.81 o 
   8  -6   2       46.71       45.82      8.22 o 
  -3  -5   2       26.75       20.09      6.81 o 
  -2  -5   2      528.13      512.31     21.26 o 
  -1  -5   2      444.47      428.76      6.32 o 
   0  -5   2      306.22      290.45      5.15 o 
   1  -5   2     1606.46     1575.81     25.11 o 
   2  -5   2       34.55       40.59      1.81 o 
   3  -5   2     1062.14     1070.14     19.84 o 
   4  -5   2     1631.04     1651.71     49.57 o 
   5  -5   2      179.19      195.01     10.22 o 
   6  -5   2     2693.77     2731.47     65.69 o 
   7  -5   2       87.98      116.11      7.65 o 
   8  -5   2      703.92      691.34     32.54 o 
  -5  -4   2      121.59      108.08     13.39 o 
  -4  -4   2      242.61      242.47     15.98 o 
  -3  -4   2       98.33      101.38      9.28 o 
  -2  -4   2      459.63      481.30     18.09 o 
  -1  -4   2      436.41      443.81      5.92 o 
   0  -4   2      546.77      574.75     12.97 o 
   1  -4   2     2232.71     2431.06     46.89 o 
   2  -4   2       44.42       41.49      2.00 o 
   3  -4   2     2019.27     2169.07     61.56 o 
   4  -4   2       22.66       27.14      3.76 o 
   5  -4   2      278.77      314.60     12.10 o 
   6  -4   2       43.55       43.11      5.40 o 
   7  -4   2      183.12      191.02     13.16 o 
   9  -4   2      164.44      285.11     21.03 o 
  -5  -3   2      156.09      141.09     12.92 o 
  -4  -3   2      176.64      187.61     12.22 o 
  -3  -3   2      156.81      150.13      9.16 o 
  -2  -3   2     1283.22     1318.55     39.94 o 
  -1  -3   2       64.90       70.70      1.14 o 
   0  -3   2       80.55       61.81      2.72 o 
   1  -3   2      949.77      982.15     48.08 o 
   2  -3   2      198.26      234.01      6.81 o 
   3  -3   2      991.28      964.71     28.31 o 
   4  -3   2      245.26      253.13     11.04 o 
   5  -3   2      180.05      170.08      9.57 o 
   6  -3   2      343.58      350.25     19.27 o 
   7  -3   2      106.23      104.85     16.32 o 
   8  -3   2       17.86       17.66      2.56 o 
  -5  -2   2      290.68      298.74     16.33 o 
  -4  -2   2       46.57       46.99      9.87 o 
  -3  -2   2      281.33      263.15     10.81 o 
  -2  -2   2      891.57      851.61     27.37 o 
  -1  -2   2      196.94      263.84      7.46 o 
   0  -2   2     3292.06     3513.95     47.43 o 
   1  -2   2       83.12       55.43      1.39 o 
   2  -2   2       30.89       26.45      1.49 o 
   3  -2   2      326.72      249.90     10.42 o 
   4  -2   2      100.76      117.23      3.30 o 
   5  -2   2      307.53      304.73      6.82 o 
   6  -2   2        0.88        2.85      1.44 o 
   7  -2   2        3.17        2.64      1.47 o 
   8  -2   2       35.56       40.37      3.23 o 
  -6  -1   2       15.53       17.11      1.21 o 
  -5  -1   2       93.89      104.40      2.54 o 
  -4  -1   2        2.89        2.25      0.56 o 
  -3  -1   2      279.78      259.11      3.65 o 
  -2  -1   2      840.55      995.95     14.51 o 
  -1  -1   2      756.94      693.59      7.80 o 
   0  -1   2      796.67      747.07      8.00 o 
   1  -1   2      160.36      212.76      7.11 o 
   2  -1   2     1528.50     1366.17     37.24 o 
   3  -1   2      313.52      320.15     13.92 o 
   4  -1   2      250.34      227.40      5.01 o 
   5  -1   2      172.15      176.21      4.93 o 
   6  -1   2       23.98       24.29      2.51 o 
   7  -1   2      169.73      171.06      5.03 o 
   8  -1   2        2.26        3.76      2.29 o 
  -8   0   2       53.41       45.70      9.40 o 
  -7   0   2        0.38        1.08      0.94 o 
  -6   0   2      479.29      456.94      9.79 o 
  -5   0   2      229.19      219.52      4.58 o 
  -4   0   2     1208.82     1260.16     25.65 o 
  -3   0   2     2143.64     2290.56     36.77 o 
  -2   0   2     1594.32     1690.71     26.99 o 
  -1   0   2     1154.71     1102.13     14.99 o 
   0   0   2     1883.20     1865.74     31.85 o 
   1   0   2     2809.71     2916.86    163.47 o 
   2   0   2     2773.83     3073.89    134.39 o 
   3   0   2      169.64      159.76     10.69 o 
   4   0   2      689.57      680.94     18.23 o 
   5   0   2      125.08      129.75      4.78 o 
   6   0   2      108.18      106.71      6.52 o 
   7   0   2       35.46       42.25      2.90 o 
  -8   1   2        5.89        4.60      2.15 o 
  -7   1   2      270.61      286.17      7.00 o 
  -6   1   2      226.61      232.67      5.68 o 
  -5   1   2       17.91       25.93      1.63 o 
  -4   1   2      691.48      711.23     12.79 o 
  -3   1   2     1145.57     1181.24     17.40 o 
  -2   1   2        1.27        3.25      0.74 o 
  -1   1   2     8037.18     8202.47    183.57 o 
   0   1   2       17.44       20.34      1.64 o 
   1   1   2     1054.88     1138.66     25.79 o 
   2   1   2     2050.08     2169.15    171.28 o 
   3   1   2       19.70       28.16      2.90 o 
   4   1   2     1229.84     1234.52     81.01 o 
   5   1   2       21.46       19.49      3.39 o 
   6   1   2      128.49      105.59      5.99 o 
   7   1   2       67.69       60.97      9.75 o 
  -8   2   2       81.36       78.86      4.22 o 
  -7   2   2      440.07      424.58      9.59 o 
  -6   2   2      943.07     1035.38     16.11 o 
  -5   2   2      269.29      286.99      6.95 o 
  -4   2   2     3746.81     4170.21     89.10 o 
  -3   2   2      391.76      334.15     14.10 o 
  -2   2   2     6395.80     7319.50    167.08 o 
  -1   2   2      561.24      490.68      8.68 o 
   0   2   2      122.44      143.61      3.02 o 
   1   2   2      948.50      978.90     18.85 o 
   2   2   2      164.25      145.07      6.11 o 
   3   2   2       71.85       71.33      1.87 o 
   4   2   2      184.24      186.60      3.74 o 
   5   2   2       18.84       19.51      1.99 o 
   6   2   2       49.14       49.10      9.05 o 
  -9   3   2       63.48       68.96      7.40 o 
  -8   3   2        1.70        0.82      2.70 o 
  -7   3   2      158.26      171.00      7.21 o 
  -6   3   2      337.56      361.43      7.84 o 
  -5   3   2      103.07       86.74      2.88 o 
  -4   3   2     1691.60     1726.80     33.27 o 
  -3   3   2      536.84      662.45     19.50 o 
  -2   3   2     1083.49     1141.80     42.82 o 
  -1   3   2     7544.15     8309.39    230.66 o 
   0   3   2     1157.60     1230.58     23.01 o 
   1   3   2     3124.70     2947.02    156.77 o 
   2   3   2       23.08       32.07      3.41 o 
   3   3   2      448.85      409.88      7.50 o 
   4   3   2       56.94       60.38      8.11 o 
   5   3   2       23.57       15.74      6.81 o 
   6   3   2       25.76       31.60      9.87 o 
  -9   4   2        9.50        4.62      5.23 o 
  -8   4   2        2.33        2.61      2.82 o 
  -7   4   2      251.48      255.51     15.04 o 
  -6   4   2       13.76       10.49      1.39 o 
  -5   4   2      478.58      469.80      9.92 o 
  -4   4   2      319.39      277.60     11.63 o 
  -3   4   2       90.73       67.08      5.17 o 
  -2   4   2      743.07      650.89     56.68 o 
  -1   4   2       42.86       50.27      5.70 o 
   0   4   2       17.09       37.78      2.28 o 
   1   4   2     1145.94     1051.01     53.80 o 
   2   4   2      141.20      141.65      7.70 o 
   3   4   2      576.30      535.81     10.07 o 
   4   4   2      157.04      132.87     12.80 o 
   5   4   2       71.21       73.07     11.98 o 
  -9   5   2        0.10        3.05      5.99 o 
  -8   5   2      184.25      199.29     10.44 o 
  -7   5   2        9.27       10.86      4.13 o 
  -6   5   2       27.48       26.00      1.27 o 
  -5   5   2      282.23      302.91      6.35 o 
  -4   5   2      255.17      277.71     12.92 o 
  -3   5   2      863.76      839.36     27.14 o 
  -2   5   2      633.42      630.14     20.09 o 
  -1   5   2       82.00       70.72      4.58 o 
   0   5   2      725.85      698.75     20.09 o 
   1   5   2       20.48       22.87      2.03 o 
   2   5   2       56.81       58.57      3.03 o 
   3   5   2       73.29       75.30     10.22 o 
   4   5   2       13.61        6.70      6.81 o 
  -8   6   2      183.29      189.25     14.68 o 
  -7   6   2      144.92      167.62     10.30 o 
  -6   6   2      526.21      504.36     10.04 o 
  -5   6   2      493.12      522.41     29.72 o 
  -4   6   2      145.13      131.34      9.75 o 
  -3   6   2      398.98      417.16     16.45 o 
  -2   6   2      360.39      355.36     13.51 o 
  -1   6   2      263.60      256.10      9.87 o 
   0   6   2      555.60      533.81     12.67 o 
   1   6   2        0.08       -0.61      1.65 o 
   2   6   2      235.44      204.76     14.45 o 
   3   6   2       40.19       39.35      9.63 o 
  -8   7   2      190.95      204.36     12.72 o 
  -7   7   2       17.76       34.17     10.93 o 
  -6   7   2      215.14      177.16     71.13 o 
  -5   7   2      401.05      401.53     20.21 o 
  -4   7   2       39.58       44.17      7.40 o 
  -3   7   2      873.25      853.23     30.19 o 
  -2   7   2       14.07       13.45      2.48 o 
  -1   7   2      263.65      255.04      8.82 o 
   0   7   2      188.29      182.11      6.50 o 
  -7   8   2        5.69        7.74      6.35 o 
  -6   8   2      128.62      174.03     13.51 o 
  -5   8   2       69.92       57.97     37.12 o 
  -4   8   2      105.27      100.39      4.65 o 
  -3   8   2      164.38      162.24      6.26 o 
  -2   8   2        5.13        4.24      2.20 o 
  -1   8   2      147.42      149.54     10.87 o 
  -5   9   2        1.50        2.97      3.68 o 
  -4   9   2      111.17      143.66     23.73 o 
  -3   9   2       55.38       69.67     12.28 o 
   2  -9   3       26.44       24.29      2.42 o 
   3  -9   3      388.52      387.72      9.39 o 
   4  -9   3       10.33       20.85      7.75 o 
   6  -9   3      105.52      189.84     17.15 o 
   1  -8   3      100.80      107.45      3.74 o 
   2  -8   3       67.27       73.95      3.81 o 
   3  -8   3      261.83      270.20     14.63 o 
   4  -8   3       23.39       23.14      1.61 o 
   6  -8   3      126.26      255.98     17.97 o 
   7  -8   3      129.02      123.11     11.75 o 
   0  -7   3      661.64      643.03     16.45 o 
   1  -7   3      642.80      633.62     18.85 o 
   2  -7   3      483.43      470.23      9.34 o 
   3  -7   3       11.23       13.09      1.45 o 
   4  -7   3      162.93      170.10      9.05 o 
   5  -7   3       58.72       61.74      5.28 o 
   7  -7   3       34.31       37.12      7.52 o 
   8  -7   3      112.51      114.54     14.68 o 
  -3  -6   3      121.01      128.87     13.86 o 
  -1  -6   3      131.44      134.54      2.68 o 
   0  -6   3      650.12      638.32     10.28 o 
   1  -6   3       64.76       71.36      2.98 o 
   2  -6   3     3579.77     3524.46     65.72 o 
   3  -6   3      182.59      185.18      4.30 o 
   4  -6   3     2285.99     2236.97     69.19 o 
   5  -6   3      389.47      383.79     15.86 o 
   6  -6   3      279.22      278.42     13.39 o 
   7  -6   3      274.17      268.63     11.40 o 
   8  -6   3        0.26        1.76      4.11 o 
  -4  -5   3       39.05       41.94     10.10 o 
  -2  -5   3        1.25        0.94      3.17 o 
  -1  -5   3      912.02      880.28     12.92 o 
   0  -5   3      251.45      280.79      5.87 o 
   1  -5   3      863.52      820.97     15.68 o 
   2  -5   3      249.83      269.80      5.58 o 
   3  -5   3      503.72      533.93     16.33 o 
   4  -5   3      710.61      716.13     22.44 o 
   5  -5   3     1575.43     1552.44     53.92 o 
   6  -5   3      172.29      174.92     10.81 o 
   7  -5   3      788.50      737.40     27.72 o 
   8  -5   3        9.52        8.34      6.70 o 
  -4  -4   3      229.61      230.96     15.74 o 
  -3  -4   3      113.01      112.07     10.34 o 
  -2  -4   3      127.45      126.99      8.58 o 
  -1  -4   3     1532.81     1560.50     39.56 o 
   0  -4   3       66.99       66.96      3.10 o 
   1  -4   3     1173.53     1244.68     62.20 o 
   2  -4   3     2643.47     2826.30     55.32 o 
   3  -4   3      424.81      460.86     16.68 o 
   4  -4   3     1346.60     1379.05     40.29 o 
   5  -4   3      102.65       95.16      6.23 o 
   6  -4   3      202.89      193.42     18.33 o 
   7  -4   3      236.05      268.68     34.19 o 
   8  -4   3        1.06       50.11     28.55 o 
  -4  -3   3      622.64      643.30     26.55 o 
  -3  -3   3        2.16       12.80      4.46 o 
  -2  -3   3     1373.07     1475.23     69.96 o 
  -1  -3   3      579.23      587.22     15.69 o 
   0  -3   3       46.28       51.34      1.35 o 
   1  -3   3     4660.77     5026.89     90.96 o 
   2  -3   3        1.33        3.53      0.65 o 
   3  -3   3      784.31      720.87     25.61 o 
   4  -3   3      363.42      336.11     25.32 o 
   5  -3   3        1.26        1.48      0.76 o 
   6  -3   3      140.65      128.86      5.11 o 
   7  -3   3      108.22      112.11      6.05 o 
   8  -3   3        9.07        7.91      2.15 o 
  -7  -2   3       20.71       30.78     10.34 o 
  -5  -2   3      283.85      285.82     16.09 o 
  -4  -2   3      257.75      250.40      9.64 o 
  -3  -2   3      180.53      188.01      8.16 o 
  -2  -2   3     1667.34     1666.92     36.27 o 
  -1  -2   3      160.64      145.31      2.05 o 
   0  -2   3     3426.96     3792.03     53.06 o 
   1  -2   3      814.04      631.93      8.51 o 
   2  -2   3       15.71       28.15      2.23 o 
   3  -2   3     3165.86     3015.38     62.32 o 
   4  -2   3      244.56      222.15      6.12 o 
   5  -2   3      700.01      680.08     18.09 o 
   6  -2   3      205.04      215.37      6.18 o 
   7  -2   3       65.98       56.01      3.74 o 
   8  -2   3       26.64       35.03      3.55 o 
  -6  -1   3      109.19      106.49      3.50 o 
  -5  -1   3      165.11      177.62      5.65 o 
  -4  -1   3       66.20       72.78      2.13 o 
  -3  -1   3      520.61      519.33      8.79 o 
  -2  -1   3     1944.26     2027.30     26.89 o 
  -1  -1   3     1041.95     1049.36     12.70 o 
   0  -1   3     2868.10     2811.56    171.16 o 
   1  -1   3      475.77      464.24     16.51 o 
   2  -1   3     1840.05     1809.12     71.78 o 
   3  -1   3      980.53      886.70     35.89 o 
   4  -1   3       57.56       67.63      2.24 o 
   5  -1   3      495.00      504.31     17.39 o 
   6  -1   3      249.68      226.66      7.72 o 
   7  -1   3       11.02        9.27      3.89 o 
   8  -1   3      158.87      138.51      5.93 o 
  -8   0   3       18.09        0.23      3.88 o 
  -7   0   3        1.01        0.60      0.98 o 
  -6   0   3        0.70        2.05      1.05 o 
  -5   0   3      486.06      502.50      8.38 o 
  -4   0   3        6.06        4.88      1.33 o 
  -3   0   3      940.90      991.10     20.37 o 
  -2   0   3      399.37      401.33      5.18 o 
  -1   0   3      138.16      114.14      2.62 o 
   0   0   3     5417.24     5170.00    115.60 o 
   1   0   3       30.61       21.28      1.35 o 
   2   0   3     1438.43     1488.29    144.67 o 
   3   0   3     1047.02     1135.94     90.93 o 
   4   0   3       62.00       68.89      2.70 o 
   5   0   3      459.55      449.53     25.38 o 
   6   0   3      103.68      100.49     10.51 o 
   7   0   3       59.30       61.91      4.38 o 
  -8   1   3      189.06      182.29     10.85 o 
  -7   1   3       98.88       97.88      4.23 o 
  -6   1   3      739.24      792.63     13.26 o 
  -5   1   3      346.43      347.22      7.28 o 
  -4   1   3      271.23      298.19      6.35 o 
  -3   1   3     1496.21     1541.99     33.64 o 
  -2   1   3      422.23      427.44      7.89 o 
  -1   1   3     1252.35     1265.94     23.26 o 
   0   1   3     2907.32     2981.28     57.93 o 
   1   1   3       72.16       68.18      2.82 o 
   2   1   3     3481.23     3745.94    381.86 o 
   3   1   3      242.21      225.99     17.86 o 
   4   1   3      217.12      204.16     13.98 o 
   5   1   3      424.24      423.15     49.93 o 
   6   1   3        0.64        1.61      1.63 o 
   7   1   3       82.22       66.84     10.34 o 
  -8   2   3       79.02       87.64      5.38 o 
  -7   2   3       28.25       30.91      2.90 o 
  -6   2   3       89.33       87.65      5.07 o 
  -5   2   3     1706.50     1797.67     37.63 o 
  -4   2   3      259.83      271.56      6.15 o 
  -3   2   3     6281.70     6810.31    291.52 o 
  -2   2   3       20.87       33.36      2.03 o 
  -1   2   3     4133.00     4362.38     90.91 o 
   0   2   3     1068.40      939.92     16.90 o 
   1   2   3      340.97      386.56     12.69 o 
   2   2   3     1291.45     1168.08     64.38 o 
   3   2   3      186.73      188.07      7.75 o 
   4   2   3      633.93      618.74     10.83 o 
   5   2   3       94.14       96.76      4.62 o 
   6   2   3       16.10       16.21      7.05 o 
  -8   3   3       26.79       34.65      5.82 o 
  -7   3   3       17.47       24.60      2.99 o 
  -6   3   3      311.19      327.56      8.88 o 
  -5   3   3        2.60        4.58      1.36 o 
  -4   3   3       47.32       38.20      1.93 o 
  -3   3   3      733.63      681.87     42.47 o 
  -2   3   3      129.65      173.32      8.69 o 
  -1   3   3     2605.95     2396.13     48.51 o 
   0   3   3      296.51      307.65      6.83 o 
   1   3   3      753.26      704.24     20.79 o 
   2   3   3      524.01      485.41     36.42 o 
   3   3   3       42.42       34.96      1.96 o 
   4   3   3      120.10      128.18      2.81 o 
   5   3   3       53.07       60.15      9.99 o 
  -9   4   3        9.22        8.22      7.46 o 
  -8   4   3       57.20       54.53      5.90 o 
  -7   4   3      107.00      120.12      4.39 o 
  -6   4   3      146.91      144.48      4.51 o 
  -5   4   3       44.36       40.85      2.91 o 
  -4   4   3      417.65      384.85     14.92 o 
  -3   4   3       15.84       20.96      2.78 o 
  -2   4   3      150.36      144.40      8.69 o 
  -1   4   3      127.94      101.20      4.05 o 
   0   4   3        0.52        2.17      2.29 o 
   1   4   3      279.87      246.82      5.30 o 
   2   4   3       33.69       31.14      1.60 o 
   3   4   3        5.27        5.90      1.14 o 
   4   4   3      111.80      115.01     12.22 o 
   5   4   3        0.97        0.23      3.76 o 
  -8   5   3       10.47        9.13      7.87 o 
  -7   5   3        9.25        8.51      2.78 o 
  -6   5   3       84.92       89.24      2.91 o 
  -5   5   3       11.11       12.15      1.36 o 
  -4   5   3      316.52      326.35     19.62 o 
  -3   5   3        4.81        7.17      3.52 o 
  -2   5   3      389.16      418.93     32.78 o 
  -1   5   3       67.08       81.92      7.17 o 
   0   5   3       52.09       51.81      4.93 o 
   1   5   3      159.32      173.41      5.60 o 
   2   5   3       26.45       25.46      2.07 o 
   3   5   3      111.54      114.89     18.68 o 
   4   5   3       15.36       10.46     12.45 o 
  -8   6   3        1.35       -1.53      4.75 o 
  -7   6   3      220.74      175.99    106.43 o 
  -6   6   3        3.91        7.56      1.15 o 
  -5   6   3      147.04      153.42     17.62 o 
  -4   6   3      157.39      185.85     11.51 o 
  -3   6   3       11.90       10.57      4.11 o 
  -2   6   3      188.93      203.82      9.63 o 
  -1   6   3      117.01      116.65      6.58 o 
   0   6   3       70.92       66.61      4.58 o 
   1   6   3      235.88      255.66     20.38 o 
   2   6   3        2.43        3.41      4.93 o 
  -8   7   3       37.45       57.60     21.73 o 
  -7   7   3      239.29      291.31     39.24 o 
  -6   7   3       15.14       22.91      8.34 o 
  -5   7   3      435.54      442.06     21.62 o 
  -4   7   3      275.37      265.73     14.80 o 
  -3   7   3      162.08      150.37     10.22 o 
  -2   7   3      625.20      578.80     21.15 o 
  -1   7   3       21.56       18.78      2.94 o 
   0   7   3      248.81      254.99     15.74 o 
  -7   8   3       94.67      118.90     22.32 o 
  -6   8   3       13.06       13.04      7.40 o 
  -5   8   3      188.87      184.20     14.21 o 
  -4   8   3       64.97       64.64      6.40 o 
  -3   8   3      123.42      118.69      5.59 o 
  -2   8   3      174.20      165.99      9.99 o 
  -1   8   3        0.08        1.06      2.58 o 
   1  -9   4      322.95      310.72     15.98 o 
   2  -9   4      219.40      233.69      6.12 o 
   3  -9   4      271.72      271.03      6.86 o 
   4  -9   4      333.09      345.85     18.33 o 
   0  -8   4       55.70       47.93      7.64 o 
   1  -8   4      291.66      292.25      6.80 o 
   2  -8   4       48.02       56.33      3.50 o 
   3  -8   4      292.29      290.61      7.78 o 
   4  -8   4      630.77      622.10     16.73 o 
   5  -8   4      123.26      114.30      9.28 o 
   0  -7   4      507.47      484.96      9.88 o 
   1  -7   4      117.03      113.89      3.30 o 
   2  -7   4      185.45      168.02      4.54 o 
   3  -7   4      180.98      170.61      4.09 o 
   4  -7   4        4.19        3.41      2.94 o 
   5  -7   4       19.16       25.02      5.17 o 
   7  -7   4        0.04        0.65      2.68 o 
  -4  -6   4       25.00        0.94      5.76 o 
  -2  -6   4       18.34       14.57      6.11 o 
  -1  -6   4        3.30        4.01      0.73 o 
   0  -6   4       63.54       64.34      2.44 o 
   1  -6   4      215.80      227.49      5.07 o 
   2  -6   4      294.91      284.73      8.12 o 
   3  -6   4      378.67      371.81     12.92 o 
   4  -6   4       53.20       54.39      5.40 o 
   5  -6   4      383.56      375.45     15.27 o 
   7  -6   4       17.23       21.73      6.34 o 
   8  -6   4       61.34       57.73      6.89 o 
  -4  -5   4       14.05        0.70      4.58 o 
  -2  -5   4       43.67       37.12      6.58 o 
  -1  -5   4        2.95        4.17      0.66 o 
   0  -5   4      206.04      204.06      5.50 o 
   1  -5   4      196.44      215.16      6.42 o 
   2  -5   4      162.41      158.32      3.81 o 
   3  -5   4      997.19      995.37     28.78 o 
   4  -5   4       69.99       68.61      5.64 o 
   5  -5   4      532.41      942.51     36.77 o 
   6  -5   4      158.11      145.55      9.52 o 
   7  -5   4      316.20      285.23     14.33 o 
   8  -5   4      114.06       99.38      9.63 o 
  -4  -4   4        4.72        6.70      5.87 o 
  -3  -4   4      859.22      848.29     32.19 o 
  -2  -4   4       28.77       33.48      5.52 o 
  -1  -4   4     1356.51     1547.09     43.29 o 
   0  -4   4      356.06      276.33     34.16 o 
   1  -4   4      336.56      434.57     13.04 o 
   2  -4   4      477.09      464.42     18.92 o 
   3  -4   4      190.52      145.28      5.97 o 
   4  -4   4       51.82       48.17      4.35 o 
   5  -4   4      964.79      936.71     77.53 o 
   6  -4   4       10.58        6.41      0.91 o 
   7  -4   4      125.51      130.44     10.51 o 
   8  -4   4       85.83       89.87      8.22 o 
  -6  -3   4      102.09      105.49     14.68 o 
  -4  -3   4      175.46      183.73     12.92 o 
  -3  -3   4      831.13      865.44     22.75 o 
  -2  -3   4      208.86      228.18     10.07 o 
  -1  -3   4     2982.79     3304.32     52.12 o 
   0  -3   4     3042.14     3261.16     46.42 o 
   1  -3   4     2754.81     3222.76     72.56 o 
   2  -3   4     5225.21     5474.06    106.70 o 
   3  -3   4      230.94      318.69      8.25 o 
   4  -3   4     2664.54     2586.06     56.60 o 
   5  -3   4        1.82        3.41      1.88 o 
   6  -3   4      141.82      140.93      5.35 o 
   7  -3   4      133.77      120.45      4.82 o 
   8  -3   4        9.32        4.29      3.55 o 
  -6  -2   4      195.31      206.52     16.45 o 
  -5  -2   4       37.01       31.72      7.40 o 
  -4  -2   4      252.71      262.28      3.57 o 
  -3  -2   4      764.65      764.54     12.38 o 
  -2  -2   4      160.21      145.42      4.09 o 
  -1  -2   4     1245.21     1146.85     14.72 o 
   0  -2   4      382.52      374.55      8.07 o 
   1  -2   4     1534.53     1389.47     34.30 o 
   2  -2   4     1052.65     1052.70     27.49 o 
   3  -2   4      139.92      113.82      4.30 o 
   4  -2   4      550.52      543.83     15.86 o 
   5  -2   4      400.41      423.52     10.07 o 
   6  -2   4      535.59      550.75     15.57 o 
   7  -2   4      138.77      142.16      5.69 o 
   8  -2   4       50.54       51.72      6.79 o 
  -6  -1   4       18.63       15.45      2.66 o 
  -5  -1   4        0.22        1.24      0.67 o 
  -4  -1   4      146.95      152.87      3.72 o 
  -3  -1   4        4.83        3.68      0.67 o 
  -2  -1   4        9.11       16.56      0.85 o 
  -1  -1   4       12.52       18.10      1.24 o 
   0  -1   4       37.90       67.97      4.88 o 
   1  -1   4       63.32       91.40      8.52 o 
   2  -1   4      285.49      328.67     15.15 o 
   3  -1   4       22.64       17.23      2.88 o 
   4  -1   4      370.18      377.41     28.14 o 
   5  -1   4       25.07       25.64      2.26 o 
   6  -1   4        1.52        1.06      1.41 o 
   7  -1   4       89.56       81.11      7.21 o 
   8  -1   4        1.13        0.61      1.50 o 
  -8   0   4        0.76       -0.59      8.11 o 
  -7   0   4       54.30       54.52      3.86 o 
  -6   0   4       95.76       95.72      3.49 o 
  -5   0   4       45.89       46.65      2.54 o 
  -4   0   4      291.76      284.39      6.03 o 
  -3   0   4      100.88       89.55      2.12 o 
  -2   0   4     1200.99     1159.56     16.94 o 
  -1   0   4      110.42      137.54      3.44 o 
   0   0   4       61.08       61.95      2.83 o 
   1   0   4       25.02       24.83      1.82 o 
   2   0   4       62.31       58.44      7.52 o 
   3   0   4       86.45      114.33     17.33 o 
   4   0   4       63.60       63.59     11.45 o 
   5   0   4        1.93        1.44      1.18 o 
   6   0   4      114.66      112.33     18.74 o 
   7   0   4        0.11        1.41      3.10 o 
  -8   1   4       15.80       14.26      4.16 o 
  -7   1   4      246.33      262.15      8.11 o 
  -6   1   4      129.63      137.47      4.62 o 
  -5   1   4      185.11      175.09      5.31 o 
  -4   1   4      941.64      962.06     60.07 o 
  -3   1   4      130.30      130.66      2.92 o 
  -2   1   4     1267.08     1188.76     22.01 o 
  -1   1   4     5596.86     5620.13    122.19 o 
   0   1   4     2543.24     2522.67     74.89 o 
   1   1   4     2659.05     2613.72    175.69 o 
   2   1   4      139.29      182.03     19.85 o 
   3   1   4      445.14      428.94     40.41 o 
   4   1   4      296.09      325.38     31.31 o 
   5   1   4      176.48      156.99     11.47 o 
   6   1   4      127.73      145.38     15.45 o 
   7   1   4        3.65        1.53      7.28 o 
  -8   2   4       91.27       93.11      6.75 o 
  -7   2   4      206.99      218.31      6.70 o 
  -6   2   4        4.95        7.17      2.04 o 
  -5   2   4     1163.08     1097.76     24.20 o 
  -4   2   4      574.99      574.12     35.50 o 
  -3   2   4      697.48      664.46     30.37 o 
  -2   2   4     2848.15     2707.55     54.77 o 
  -1   2   4        1.67        0.78      0.87 o 
   0   2   4      903.29      786.88     14.99 o 
   1   2   4     1858.97     1610.58     91.16 o 
   2   2   4      163.28      130.52     14.33 o 
   3   2   4     1095.80     1024.57     37.53 o 
   4   2   4        7.59        9.83      1.63 o 
   5   2   4       74.70       71.80      2.63 o 
   6   2   4       31.82       29.49     13.16 o 
  -8   3   4      201.65      217.55      7.01 o 
  -7   3   4      259.68      256.56      7.95 o 
  -6   3   4       85.58       85.54      4.99 o 
  -5   3   4     1230.59     1268.25     36.95 o 
  -4   3   4      307.37      301.79     18.69 o 
  -3   3   4     2764.25     2813.79    105.73 o 
  -2   3   4      790.72      725.67     14.91 o 
  -1   3   4      322.18      297.94      7.71 o 
   0   3   4     1458.22     1388.85     28.36 o 
   1   3   4       23.49       22.26      1.74 o 
   2   3   4      387.57      361.63     16.04 o 
   3   3   4       90.28       95.67      3.86 o 
   4   3   4        2.15        2.70      0.82 o 
   5   3   4       75.74       73.54     10.69 o 
  -8   4   4       72.24       74.42      3.80 o 
  -7   4   4       91.85       95.54      4.11 o 
  -6   4   4      124.20      126.71      4.29 o 
  -5   4   4      301.88      290.24      8.16 o 
  -4   4   4        0.41        1.05      1.87 o 
  -3   4   4      136.23      129.03      7.17 o 
  -2   4   4      690.74      771.11     29.13 o 
  -1   4   4      257.51      235.35      6.18 o 
   0   4   4      282.99      296.61      7.60 o 
   1   4   4        0.85        0.82      0.91 o 
   2   4   4       64.44       66.65      2.76 o 
   3   4   4       87.30       84.89      2.98 o 
   4   4   4       14.65       17.03      7.28 o 
  -8   5   4       25.22       12.02     11.81 o 
  -7   5   4       22.07       21.95      2.64 o 
  -6   5   4       26.46       31.44      3.18 o 
  -5   5   4       30.86       39.59      7.05 o 
  -4   5   4       12.64        9.52      7.28 o 
  -3   5   4      301.55      361.02     24.32 o 
  -2   5   4       23.49       23.95      2.94 o 
  -1   5   4       27.05       36.90      6.81 o 
   0   5   4      194.82      193.50     10.87 o 
   1   5   4        0.80        0.64      0.96 o 
   2   5   4       99.64       98.07      2.95 o 
   3   5   4       12.52        7.52      6.11 o 
  -8   6   4      118.67      150.37     19.15 o 
  -7   6   4       39.99       32.54      9.05 o 
  -6   6   4      572.92      586.90     21.03 o 
  -5   6   4        4.65        8.93      8.81 o 
  -4   6   4      664.05      622.74     24.55 o 
  -3   6   4       39.93       47.46      6.23 o 
  -2   6   4        4.69        8.65      2.52 o 
  -1   6   4      191.25      189.32     21.91 o 
   0   6   4       75.88       73.73      7.40 o 
   1   6   4       46.61       48.36      3.79 o 
   2   6   4       86.54       74.60     10.34 o 
  -7   7   4       90.09       90.81     13.04 o 
  -6   7   4      458.71      427.26     31.48 o 
  -5   7   4        8.41        8.69      5.64 o 
  -4   7   4      692.83      628.38     25.61 o 
  -3   7   4      560.30      490.11     20.32 o 
  -2   7   4      508.18      452.52     18.33 o 
  -1   7   4      576.68      514.43     18.91 o 
   0   7   4       27.94       30.43      7.17 o 
  -6   8   4       70.10       59.68     10.69 o 
  -5   8   4       22.29       20.44      7.28 o 
  -4   8   4      375.76      356.89     24.55 o 
  -3   8   4       12.12       10.10      7.75 o 
  -2   8   4      158.37      163.41     10.10 o 
  -1   8   4      144.87      145.20      9.99 o 
   1  -9   5        4.67        2.00      3.64 o 
   2  -9   5      351.67      346.50      7.98 o 
   3  -9   5       63.67       70.15      4.04 o 
   4  -9   5      104.42      107.84     10.22 o 
   5  -9   5      166.11      160.12      8.58 o 
   6  -9   5       10.70       12.22      6.11 o 
   1  -8   5       28.38       30.85      2.15 o 
   2  -8   5      615.74      601.94     11.61 o 
   3  -8   5        4.14        3.05      1.57 o 
   4  -8   5      461.52      451.22     13.35 o 
   5  -8   5       99.30       99.27      8.81 o 
   6  -8   5       53.09       66.96      8.58 o 
   7  -8   5      196.53      191.96     17.74 o 
  -1  -7   5      189.09      199.47     13.63 o 
   0  -7   5        0.18        1.69      1.15 o 
   1  -7   5      309.15      293.07      6.42 o 
   2  -7   5       20.43       19.06      2.12 o 
   3  -7   5       12.18       15.15      3.52 o 
   4  -7   5      175.56      170.10      9.16 o 
   5  -7   5       23.05       17.03      4.93 o 
   6  -7   5      153.76      152.84     11.16 o 
   7  -7   5        6.63        3.17      7.99 o 
   8  -7   5        0.87        3.88      5.40 o 
  -2  -6   5       39.32       36.07      7.64 o 
  -1  -6   5      303.95      320.24      5.36 o 
   0  -6   5       24.81       25.81      1.51 o 
   1  -6   5      194.88      204.68      5.87 o 
   2  -6   5      125.31      126.91      3.86 o 
   3  -6   5      153.50      163.41      7.87 o 
   4  -6   5      199.44      179.50      9.05 o 
   5  -6   5       15.02       26.78      5.29 o 
   6  -6   5       64.39       58.15     11.75 o 
   7  -6   5       57.27       52.28      7.64 o 
   8  -6   5       50.93       56.04     13.39 o 
  -2  -5   5      100.00      104.32      9.28 o 
  -1  -5   5       49.98       42.41      2.42 o 
   0  -5   5       57.52       64.12      2.71 o 
   1  -5   5     1027.39     1054.05     78.51 o 
   2  -5   5      122.90      120.49      5.05 o 
   3  -5   5      265.13      285.27     54.94 o 
   4  -5   5      441.60      407.17     18.33 o 
   5  -5   5        9.36        8.11      3.52 o 
   6  -5   5      503.08      452.40     18.09 o 
   7  -5   5       21.57       53.57     11.63 o 
   8  -5   5       52.94       47.93      7.52 o 
  -5  -4   5      106.88      122.17     15.62 o 
  -4  -4   5      572.09      593.49     28.55 o 
  -3  -4   5       28.40       32.97      4.85 o 
  -2  -4   5     2144.17     2274.97     41.16 o 
  -1  -4   5      543.58      539.91     13.09 o 
   0  -4   5     3617.87     4077.19     61.44 o 
   1  -4   5     1440.04     1357.29     18.41 o 
   2  -4   5      151.34      203.11      8.75 o 
   3  -4   5     2123.92     2035.01     62.07 o 
   4  -4   5      257.93      227.61      7.14 o 
   5  -4   5      485.88      483.74     29.82 o 
   6  -4   5      228.90      253.62     15.04 o 
   7  -4   5        3.41        3.55      1.47 o 
   8  -4   5      122.48      121.35      9.87 o 
  -6  -3   5        6.39       13.16      9.16 o 
  -4  -3   5      244.35      253.28     15.27 o 
  -3  -3   5      484.76      480.42     41.53 o 
  -2  -3   5     2365.00     2481.13     39.64 o 
  -1  -3   5        8.60        4.60      0.70 o 
   0  -3   5     2003.64     1984.90     26.95 o 
   1  -3   5     5178.58     5949.84    108.31 o 
   2  -3   5     1326.52     1274.39     25.03 o 
   3  -3   5     5238.58     5294.95    121.58 o 
   4  -3   5        5.19        6.62      2.49 o 
   5  -3   5     1164.42     1146.42     27.31 o 
   6  -3   5      194.09      187.99      5.69 o 
   7  -3   5      111.61      103.88      4.67 o 
   8  -3   5       68.77       70.02      7.02 o 
  -6  -2   5       51.74       72.48     12.10 o 
  -5  -2   5      430.21      418.08     14.19 o 
  -4  -2   5        2.12        1.91      1.12 o 
  -3  -2   5     1218.77     1240.73     16.92 o 
  -2  -2   5      909.56      846.11     11.16 o 
  -1  -2   5      480.49      446.75      6.17 o 
   0  -2   5     4882.46     5101.72    164.17 o 
   1  -2   5      433.11      430.06     21.97 o 
   2  -2   5      430.98      383.06     14.16 o 
   3  -2   5      430.52      442.13     24.55 o 
   4  -2   5       35.08       37.06      2.86 o 
   5  -2   5      585.70      567.79     35.65 o 
   6  -2   5       81.78       75.47      4.01 o 
   7  -2   5       70.06       74.10      5.21 o 
   8  -2   5       57.51       48.13      4.44 o 
  -7  -1   5        2.17       -0.12      3.41 o 
  -6  -1   5      225.15      226.38      6.22 o 
  -5  -1   5       66.56       69.03      3.39 o 
  -4  -1   5       82.90       90.83      5.41 o 
  -3  -1   5      236.49      236.25      4.01 o 
  -2  -1   5      617.45      658.00     10.56 o 
  -1  -1   5      572.63      550.38      8.97 o 
   0  -1   5     1031.37     1113.85     83.29 o 
   1  -1   5       58.25       87.43     29.08 o 
   2  -1   5     1436.49     1609.86    165.35 o 
   3  -1   5       35.66       30.28      2.76 o 
   4  -1   5      101.96      110.26     10.28 o 
   5  -1   5       67.03       64.89      3.61 o 
   6  -1   5       15.64       18.24      2.34 o 
   7  -1   5       22.91       18.67     11.75 o 
  -8   0   5       38.72       50.63     11.87 o 
  -7   0   5        9.53        6.58      1.97 o 
  -6   0   5       93.55       87.02      4.41 o 
  -5   0   5      216.02      235.90      8.09 o 
  -4   0   5      325.15      330.19     10.38 o 
  -3   0   5      880.46      824.43     13.45 o 
  -2   0   5      261.57      277.54      5.10 o 
  -1   0   5       90.86      124.57      7.34 o 
   0   0   5     1899.23     1772.10    127.05 o 
   1   0   5      293.20      306.30     38.88 o 
   2   0   5     1699.77     1671.69    216.10 o 
   3   0   5      500.71      505.60     75.89 o 
   4   0   5      503.36      525.90     85.99 o 
   5   0   5      242.73      244.52     20.81 o 
   6   0   5       21.99       17.36      2.33 o 
   7   0   5       62.18       69.50     12.51 o 
  -8   1   5       12.47       11.15      2.64 o 
  -7   1   5       21.17       28.46      3.36 o 
  -6   1   5      402.83      394.43     10.57 o 
  -5   1   5       12.79       12.55      2.17 o 
  -4   1   5      703.00      674.68     26.00 o 
  -3   1   5     1819.98     1700.99     27.86 o 
  -2   1   5      120.34      128.93      4.39 o 
  -1   1   5     7849.36     7481.27    173.07 o 
   0   1   5       14.67       35.59      2.24 o 
   1   1   5     1385.45     1290.45     69.08 o 
   2   1   5      627.72      477.64     60.38 o 
   3   1   5        0.92        0.95      1.64 o 
   4   1   5      258.61      250.93     22.38 o 
   5   1   5      183.49      204.18     12.71 o 
   6   1   5       19.63       14.75      4.00 o 
  -8   2   5       28.11       28.49      3.06 o 
  -7   2   5      385.57      377.66     12.17 o 
  -6   2   5      300.59      308.27      8.66 o 
  -5   2   5      136.66      132.62      6.75 o 
  -4   2   5     1678.33     1672.13     54.18 o 
  -3   2   5      575.06      579.39     13.55 o 
  -2   2   5     2415.95     2401.13     49.31 o 
  -1   2   5     3064.93     2850.02     60.13 o 
   0   2   5       11.97        9.11      2.88 o 
   1   2   5     3683.55     3298.55    198.30 o 
   2   2   5      374.64      327.55     30.43 o 
   3   2   5      594.33      576.32     39.71 o 
   4   2   5      495.67      523.75     14.39 o 
   5   2   5       49.14       48.31      3.65 o 
   6   2   5       81.87       82.35     11.40 o 
  -8   3   5        9.67       -0.33      2.24 o 
  -7   3   5      197.15      198.45      7.06 o 
  -6   3   5      241.56      233.85      8.33 o 
  -5   3   5      584.57      608.60     24.77 o 
  -4   3   5     1365.34     1428.27     81.12 o 
  -3   3   5      226.12      207.49      6.59 o 
  -2   3   5     1338.14     1283.63     27.68 o 
  -1   3   5      534.76      522.86     11.41 o 
   0   3   5      660.90      580.18     13.17 o 
   1   3   5      830.90      785.92     46.34 o 
   2   3   5        0.42        1.17      1.21 o 
   3   3   5      303.88      316.18      7.27 o 
   4   3   5       56.60       61.45      3.07 o 
   5   3   5        1.69        4.35      5.76 o 
  -8   4   5        4.62        2.60      2.40 o 
  -7   4   5      122.58      134.32      5.26 o 
  -6   4   5        0.14        0.02      0.88 o 
  -5   4   5      238.11      246.28      6.99 o 
  -4   4   5      175.05      202.56     11.28 o 
  -3   4   5       78.94       70.45      4.32 o 
  -2   4   5      574.20      610.47     18.15 o 
  -1   4   5        1.21        3.95      1.69 o 
   0   4   5      177.80      186.55      7.24 o 
   1   4   5      205.37      192.53      5.23 o 
   2   4   5       23.97       25.97      2.28 o 
   3   4   5       94.18       90.79      3.93 o 
   4   4   5       16.10       11.63      7.05 o 
  -8   5   5      244.66      221.91     17.50 o 
  -7   5   5       25.08       28.27      2.56 o 
  -6   5   5       66.08       60.84      3.37 o 
  -5   5   5       99.54      104.79      9.75 o 
  -4   5   5       39.82       54.63      5.17 o 
  -3   5   5       98.66      104.65      6.44 o 
  -2   5   5      190.97      217.04     14.68 o 
  -1   5   5        0.40        4.16      2.29 o 
   0   5   5      144.53      143.46      5.53 o 
   1   5   5       60.65       62.94      4.62 o 
   2   5   5        5.43        6.29      1.44 o 
   3   5   5      106.88      108.08     19.15 o 
  -8   6   5       22.23       25.02      9.16 o 
  -7   6   5      203.93      183.85     15.86 o 
  -6   6   5       34.12       36.67      3.87 o 
  -5   6   5      522.16      459.80     28.43 o 
  -4   6   5       11.72        8.93      4.93 o 
  -3   6   5      448.47      462.16     58.62 o 
  -2   6   5      260.29      238.17     38.24 o 
  -1   6   5      109.60      106.70     10.57 o 
   0   6   5      257.63      268.55      8.95 o 
   1   6   5        7.08        6.57      1.89 o 
  -7   7   5       24.81       26.20      9.28 o 
  -6   7   5      197.03      198.06     22.79 o 
  -5   7   5      183.93      185.61     13.74 o 
  -4   7   5       27.91       29.84      6.70 o 
  -3   7   5      284.12      271.60     14.10 o 
  -2   7   5      129.25      109.25      8.34 o 
  -1   7   5      149.99      161.65     10.46 o 
   0   7   5      351.80      371.81     16.21 o 
  -6   8   5       40.42       35.83      9.52 o 
  -5   8   5      121.82      113.48     18.09 o 
  -4   8   5       56.82       48.87      8.34 o 
  -3   8   5      306.85      304.03     21.73 o 
  -2   8   5       14.91       15.86      5.52 o 
   1  -9   6      122.24      129.11     10.57 o 
   2  -9   6       55.42       58.29      3.27 o 
   3  -9   6      543.91      529.81     14.45 o 
   4  -9   6        2.86      115.21     90.63 o 
   5  -9   6      322.39      329.80     12.70 o 
   6  -9   6       76.02       58.34      7.17 o 
   1  -8   6      171.73      165.85      4.94 o 
   2  -8   6      708.25      686.94     13.91 o 
   3  -8   6      448.79      403.29     19.97 o 
   4  -8   6       30.32       32.19      5.64 o 
   5  -8   6      566.30      549.08     22.20 o 
   6  -8   6      130.83      129.11     11.04 o 
   7  -8   6      213.57      226.61     16.21 o 
  -2  -7   6       28.99        2.23      5.64 o 
  -1  -7   6       89.88       91.87     10.34 o 
   0  -7   6      364.25      356.55      7.47 o 
   1  -7   6        2.43        3.25      1.99 o 
   2  -7   6      298.73      287.95     11.57 o 
   3  -7   6      393.91      369.93     13.74 o 
   4  -7   6      121.89      121.59      8.22 o 
   5  -7   6      409.06      379.33     16.80 o 
   6  -7   6       24.11       19.27      6.23 o 
   7  -7   6      145.11      127.46     11.40 o 
   8  -7   6       97.33       74.60     10.22 o 
  -3  -6   6      122.95      128.75     14.80 o 
  -2  -6   6        0.62        0.23      3.05 o 
  -1  -6   6      304.18      304.36      5.58 o 
   0  -6   6       57.71       64.92      3.56 o 
   1  -6   6       19.33       18.58      2.33 o 
   2  -6   6      465.79      540.22     63.38 o 
   3  -6   6       12.22       17.64      4.17 o 
   4  -6   6      135.44      124.99      7.75 o 
   5  -6   6      157.24      145.08      9.05 o 
   6  -6   6        4.76        3.88      6.34 o 
   7  -6   6       42.49       36.07      7.05 o 
   8  -6   6       37.19       37.71      7.75 o 
  -3  -5   6      111.38      131.22     13.04 o 
  -2  -5   6       23.33       21.09      1.01 o 
  -1  -5   6      305.02      319.38      6.94 o 
   0  -5   6      245.86      255.58      7.56 o 
   1  -5   6      359.25      362.67      6.98 o 
   2  -5   6      611.57      602.27     18.21 o 
   3  -5   6       62.87       77.50      3.40 o 
   4  -5   6      908.24      898.26     44.06 o 
   5  -5   6      221.44      151.10    102.38 o 
   6  -5   6      113.21       92.10      7.99 o 
   7  -5   6      273.94      259.03     19.74 o 
   8  -5   6        1.71        0.35      2.94 o 
  -5  -4   6        9.90       14.45      9.40 o 
  -4  -4   6       58.79       69.70      7.38 o 
  -3  -4   6      199.37      204.23      9.32 o 
  -2  -4   6       99.92       96.92      2.11 o 
  -1  -4   6     1723.57     1780.94     25.86 o 
   0  -4   6        6.37        8.83      1.58 o 
   1  -4   6     1983.43     2005.42     33.25 o 
   2  -4   6      627.23      585.35      9.56 o 
   3  -4   6      479.31      465.18      8.21 o 
   4  -4   6      678.42      612.24     16.21 o 
   5  -4   6      222.65      211.01      7.86 o 
   6  -4   6      426.02      454.62     20.62 o 
   7  -4   6      200.81      207.98      6.80 o 
   8  -4   6        6.39       -0.70      3.17 o 
  -6  -3   6       57.66       93.51     26.08 o 
  -5  -3   6       60.87       72.40      7.64 o 
  -4  -3   6      740.45      799.61     22.35 o 
  -3  -3   6        5.42        6.89      0.94 o 
  -2  -3   6     1295.16     1343.99     18.97 o 
  -1  -3   6      680.08      688.01     10.68 o 
   0  -3   6      149.43      124.38      5.31 o 
   1  -3   6     4604.35     4683.80    104.15 o 
   2  -3   6      189.60      229.93      6.94 o 
   3  -3   6     2549.48     2478.28    100.91 o 
   4  -3   6     1073.76     1088.79     35.83 o 
   5  -3   6      384.26      384.09     17.27 o 
   6  -3   6      246.02      253.92      6.53 o 
   7  -3   6       39.62       39.09      3.43 o 
   8  -3   6       50.86       47.02      6.58 o 
  -7  -2   6       20.44       20.44     11.28 o 
  -6  -2   6      164.75      144.80     12.92 o 
  -5  -2   6      141.11      149.76      7.28 o 
  -4  -2   6      767.79      814.48     46.41 o 
  -3  -2   6       18.42       19.01      1.32 o 
  -2  -2   6     2586.30     2609.92     60.48 o 
  -1  -2   6      106.84      109.82      2.61 o 
   0  -2   6     1771.97     1773.41     59.97 o 
   1  -2   6      699.94      706.28     52.57 o 
   2  -2   6       13.12       20.81      2.65 o 
   3  -2   6     1585.26     1603.83     82.64 o 
   4  -2   6      227.54      211.07     16.98 o 
   5  -2   6      150.94      153.15     11.22 o 
   6  -2   6      427.39      395.45     13.52 o 
   7  -2   6        5.08        5.73      2.93 o 
  -7  -1   6       27.03       13.74     14.98 o 
  -6  -1   6       43.36       50.90      3.53 o 
  -5  -1   6        5.50        4.35      1.56 o 
  -4  -1   6       28.43       26.90      1.75 o 
  -3  -1   6      236.58      251.04      5.45 o 
  -2  -1   6      380.42      369.11      6.32 o 
  -1  -1   6     1204.20     1284.81     62.56 o 
   0  -1   6      778.75      821.14     84.41 o 
   1  -1   6      799.41      867.49    105.96 o 
   2  -1   6      185.46      239.12     34.54 o 
   3  -1   6      154.00      148.69     15.80 o 
   4  -1   6      171.37      165.06     25.26 o 
   5  -1   6      206.92      202.47     24.43 o 
   6  -1   6       56.52       60.87      4.66 o 
   7  -1   6        0.40       -0.73      2.32 o 
  -7   0   6       42.12       42.96      3.92 o 
  -6   0   6       11.19        7.47      2.57 o 
  -5   0   6      455.31      489.76     27.44 o 
  -4   0   6       73.39       85.79      3.37 o 
  -3   0   6      397.17      390.28      6.96 o 
  -2   0   6      143.32      205.59      5.20 o 
  -1   0   6       71.90       89.82      3.70 o 
   0   0   6      197.66      322.25     32.31 o 
   1   0   6       69.30       39.27      5.70 o 
   2   0   6      114.17      181.12     24.73 o 
   3   0   6      347.39      324.56     53.22 o 
   4   0   6       12.74       16.92      2.78 o 
   5   0   6       31.79       38.60      4.64 o 
   6   0   6      112.07      127.14     13.60 o 
   7   0   6       10.13        8.19      3.33 o 
  -8   1   6        7.45       10.17      2.40 o 
  -7   1   6      103.49       93.74      6.26 o 
  -6   1   6       27.40       31.63      3.36 o 
  -5   1   6      395.45      407.75     23.45 o 
  -4   1   6       74.62       70.89      3.60 o 
  -3   1   6     1473.85     1415.12     23.45 o 
  -2   1   6      513.41      439.26     10.49 o 
  -1   1   6      973.74      934.70     20.21 o 
   0   1   6     2277.11     2027.81     71.01 o 
   1   1   6      203.38      214.12     15.27 o 
   2   1   6     1867.30     1765.64    278.12 o 
   3   1   6       28.25       38.30      6.93 o 
   4   1   6      130.59      130.53     11.92 o 
   5   1   6       35.13       42.10      3.38 o 
   6   1   6        3.57        1.59      1.55 o 
  -8   2   6       89.29       98.25      8.23 o 
  -7   2   6       11.72       10.57      3.20 o 
  -6   2   6      144.64      154.44      5.95 o 
  -5   2   6      150.35      153.02      6.58 o 
  -4   2   6      157.40      146.58      4.83 o 
  -3   2   6      781.48      733.48     16.11 o 
  -2   2   6       52.31       71.26      5.40 o 
  -1   2   6     1475.36     1327.95     34.60 o 
   0   2   6      415.99      409.32     16.21 o 
   1   2   6      116.77       95.64      3.89 o 
   2   2   6      700.75      626.78     75.48 o 
   3   2   6      240.84      236.20     20.79 o 
   4   2   6      553.12      624.10     19.32 o 
   5   2   6      145.78      139.13      7.72 o 
  -8   3   6      124.82      115.01      6.08 o 
  -7   3   6       12.08       11.52      2.67 o 
  -6   3   6      607.73      604.28     16.49 o 
  -5   3   6       36.39       44.74      4.08 o 
  -4   3   6      586.45      615.07     22.61 o 
  -3   3   6      897.04      924.03     24.85 o 
  -2   3   6      297.38      284.31      8.88 o 
  -1   3   6      981.50      951.67     45.40 o 
   0   3   6       45.49       50.53      3.11 o 
   1   3   6      426.89      412.05     32.83 o 
   2   3   6      316.75      303.03     19.56 o 
   3   3   6       78.54       81.07      3.57 o 
   4   3   6       67.91       74.26      4.18 o 
   5   3   6       10.93        7.99      6.70 o 
  -8   4   6       46.45       31.85     21.15 o 
  -7   4   6       30.28       26.50      3.17 o 
  -6   4   6      268.66      274.39      8.34 o 
  -5   4   6       43.34       54.51      3.22 o 
  -4   4   6      376.38      402.79     18.38 o 
  -3   4   6      239.68      271.77     12.86 o 
  -2   4   6        0.96        0.55      2.37 o 
  -1   4   6      744.23      750.71     29.31 o 
   0   4   6       31.17       30.92      3.11 o 
   1   4   6      276.22      280.14      7.27 o 
   2   4   6       31.34       30.90      2.87 o 
   3   4   6        0.64        2.11      1.25 o 
   4   4   6       76.71       58.97     16.92 o 
  -8   5   6       75.57       77.65     11.98 o 
  -7   5   6       75.29       82.05      6.17 o 
  -6   5   6      279.96      277.89      9.89 o 
  -5   5   6        5.00        6.41      3.58 o 
  -4   5   6      222.80      238.67     20.15 o 
  -3   5   6      127.08      132.85      9.63 o 
  -2   5   6       72.14       77.60      4.64 o 
  -1   5   6      103.74      109.92      6.11 o 
   0   5   6       45.36       41.77      3.61 o 
   1   5   6       80.46       83.17      5.87 o 
   2   5   6       89.38      100.52      4.64 o 
   3   5   6       43.18       40.29      9.52 o 
  -7   6   6       19.58       22.56      8.58 o 
  -6   6   6       72.57       85.56      5.52 o 
  -5   6   6        8.90       10.69      5.76 o 
  -4   6   6      444.38      461.91     67.31 o 
  -3   6   6       22.45       19.26      4.67 o 
  -2   6   6      223.09      222.15     21.85 o 
  -1   6   6       98.00       95.84      5.58 o 
   0   6   6       24.33       24.61      3.05 o 
   1   6   6       65.68       74.32      4.01 o 
  -7   7   6      194.30      178.56     16.80 o 
  -6   7   6       11.02       13.86      7.40 o 
  -5   7   6      240.41      212.87     15.15 o 
  -4   7   6       22.06       23.73     10.46 o 
  -3   7   6        3.57        2.94      6.23 o 
  -2   7   6      156.52      166.48     26.55 o 
  -1   7   6       29.72       32.03      4.65 o 
   0   7   6       93.85       98.21      8.22 o 
  -4   8   6       43.85       37.24      7.99 o 
   1  -9   7      157.37      174.33     11.98 o 
   2  -9   7      134.30      146.47      4.87 o 
   3  -9   7      101.32      105.85      5.76 o 
   4  -9   7      460.26      470.95     14.48 o 
   5  -9   7        0.43       -0.12      2.35 o 
   6  -9   7      436.55      422.68     21.26 o 
  -1  -8   7      146.35      147.08     14.92 o 
   1  -8   7      391.54      372.57      8.06 o 
   2  -8   7       32.76       20.03     11.98 o 
   3  -8   7      344.21      314.84     17.74 o 
   4  -8   7      302.59      266.67     12.80 o 
   5  -8   7       54.87       51.69      7.40 o 
   6  -8   7      218.59      185.38     13.39 o 
   7  -8   7       96.65       90.81     11.63 o 
  -2  -7   7      149.38      154.60     15.98 o 
  -1  -7   7       63.54       69.55      9.87 o 
   0  -7   7      124.13      118.22      4.57 o 
   1  -7   7      384.20      380.95     10.60 o 
   2  -7   7       11.19        7.52      2.82 o 
   3  -7   7      331.76      298.98     16.80 o 
   4  -7   7       87.65       93.51      7.75 o 
   5  -7   7       50.08       45.82      6.70 o 
   6  -7   7      309.89      267.96     14.57 o 
   7  -7   7       18.80       23.50      7.05 o 
  -3  -6   7       21.85       -0.47      4.93 o 
  -2  -6   7      161.43      234.53     40.65 o 
  -1  -6   7       36.53       50.23     16.08 o 
   0  -6   7      301.73      313.17      8.72 o 
   1  -6   7      203.23      213.00      4.76 o 
   2  -6   7       42.65       52.00      3.28 o 
   3  -6   7      365.05      373.74     18.01 o 
   4  -6   7       41.34       37.65      2.03 o 
   5  -6   7      305.40      253.16     12.22 o 
   6  -6   7       37.72       37.24      6.58 o 
   7  -6   7        9.46        9.40      5.40 o 
   8  -6   7       98.15       95.51     10.81 o 
  -4  -5   7        9.35       67.20     13.86 o 
  -3  -5   7       81.93       98.66      8.16 o 
  -2  -5   7      110.76      131.57      8.20 o 
  -1  -5   7       20.23       22.91      1.65 o 
   0  -5   7       70.35       76.27      2.42 o 
   1  -5   7      348.64      326.08      6.41 o 
   2  -5   7      183.84      181.63      6.98 o 
   3  -5   7      523.42      505.09     20.48 o 
   4  -5   7       61.46       56.29      3.08 o 
   5  -5   7       59.11       65.39      1.96 o 
   6  -5   7      141.96      154.67     11.87 o 
   7  -5   7       28.68       28.66     10.69 o 
   8  -5   7       99.57       98.91     10.69 o 
  -5  -4   7       53.59       74.83     15.15 o 
  -4  -4   7        0.64        0.49      3.03 o 
  -3  -4   7      329.44      345.76      9.73 o 
  -2  -4   7      157.71      155.24      3.32 o 
  -1  -4   7      368.90      371.43      6.09 o 
   0  -4   7      878.43      853.98     24.05 o 
   1  -4   7      287.47      302.24      6.19 o 
   2  -4   7      288.37      257.00      5.19 o 
   3  -4   7      149.73      133.26      5.47 o 
   4  -4   7       36.16       31.19      3.69 o 
   5  -4   7      725.90      681.15     19.85 o 
   6  -4   7       47.26       52.03      2.87 o 
   7  -4   7       76.16       77.25      5.84 o 
   8  -4   7        3.01        0.47      3.05 o 
  -6  -3   7      130.86      138.85     12.45 o 
  -5  -3   7      169.64      163.41     11.45 o 
  -4  -3   7       89.91       96.10      4.10 o 
  -3  -3   7      463.70      459.83     13.63 o 
  -2  -3   7      242.29      265.18      5.82 o 
  -1  -3   7     1229.57     1187.28     20.12 o 
   0  -3   7     1096.02     1205.49     42.38 o 
   1  -3   7      213.91      205.97      7.95 o 
   2  -3   7     1994.90     2159.86    108.55 o 
   3  -3   7       18.87       27.19      5.05 o 
   4  -3   7      751.08      776.70     35.18 o 
   5  -3   7      116.72      103.19      5.73 o 
   6  -3   7        0.34        1.64      2.26 o 
   7  -3   7      210.90      189.47     11.16 o 
   8  -3   7       12.31        8.69      7.99 o 
  -6  -2   7       43.16       42.75      9.22 o 
  -5  -2   7      210.82      209.78     21.14 o 
  -4  -2   7      133.98      132.99      8.36 o 
  -3  -2   7     1090.12     1083.21     24.28 o 
  -2  -2   7       61.97       53.53      2.49 o 
  -1  -2   7      562.40      578.44     20.88 o 
   0  -2   7     1238.05     1314.44    119.65 o 
   1  -2   7      527.20      564.14     66.08 o 
   2  -2   7     1243.22     1283.01    133.86 o 
   3  -2   7       16.16       19.71      3.32 o 
   4  -2   7      289.95      283.11     24.96 o 
   5  -2   7      159.45      143.91     11.22 o 
   6  -2   7       94.20       87.14      8.81 o 
   7  -2   7       45.61       35.80     12.11 o 
  -7  -1   7      158.59      144.73     17.97 o 
  -6  -1   7      139.41      122.33      8.69 o 
  -5  -1   7       77.26       89.32      9.15 o 
  -4  -1   7      272.51      248.94      6.06 o 
  -3  -1   7       42.57       24.18      1.95 o 
  -2  -1   7        6.27        9.80      1.50 o 
  -1  -1   7     1027.22      888.90     46.40 o 
   0  -1   7       77.09       67.56      3.19 o 
   1  -1   7       87.77       72.13      7.81 o 
   2  -1   7      739.85      668.54     90.34 o 
   3  -1   7        0.85        1.29      1.78 o 
   4  -1   7      469.78      454.60     77.48 o 
   5  -1   7        0.16        0.15      1.61 o 
   6  -1   7       29.84       26.68      3.36 o 
   7  -1   7       19.83       18.56      7.67 o 
  -7   0   7      146.86      142.76      7.35 o 
  -6   0   7      186.42      194.74      7.16 o 
  -5   0   7       45.30       45.78      3.06 o 
  -4   0   7      987.26      985.11     17.82 o 
  -3   0   7      232.37      216.59      5.33 o 
  -2   0   7     2501.39     2438.89     70.31 o 
  -1   0   7      165.77      111.95      4.19 o 
   0   0   7      284.15      345.14     27.08 o 
   1   0   7      354.26      254.64     26.90 o 
   2   0   7       15.34        9.99      2.11 o 
   3   0   7       54.33       44.10     10.75 o 
   4   0   7       72.39       85.84     12.51 o 
   5   0   7        9.11        7.59      3.98 o 
   6   0   7       53.22       62.95      7.11 o 
  -8   1   7        0.57        1.17      1.69 o 
  -7   1   7      137.19      135.73      7.66 o 
  -6   1   7      124.82      127.89      6.97 o 
  -5   1   7      340.66      362.90     13.46 o 
  -4   1   7      693.34      686.97     12.71 o 
  -3   1   7       70.90       64.51     10.22 o 
  -2   1   7      604.72      517.46     12.66 o 
  -1   1   7     1343.29     1268.85     44.58 o 
   0   1   7     1069.78      925.89     51.92 o 
   1   1   7     1331.05     1387.06    113.66 o 
   2   1   7       65.57       59.13      9.05 o 
   3   1   7      491.54      508.84     87.05 o 
   4   1   7       45.47       53.65      6.81 o 
   5   1   7       80.52      100.23      9.93 o 
   6   1   7       26.01       35.79      3.87 o 
  -8   2   7       31.04       33.32      4.31 o 
  -7   2   7      151.43      144.72      7.46 o 
  -6   2   7        0.12        0.38      1.54 o 
  -5   2   7      308.78      309.79     12.43 o 
  -4   2   7      340.89      368.00      7.98 o 
  -3   2   7       20.92       15.67      2.74 o 
  -2   2   7     2062.47     1992.22     47.70 o 
  -1   2   7       79.58       87.09      4.27 o 
   0   2   7      966.73      912.38     30.60 o 
   1   2   7      856.23      802.73     73.83 o 
   2   2   7      141.67      135.16     17.09 o 
   3   2   7      483.10      501.89     13.63 o 
   4   2   7       22.46       18.32      3.29 o 
   5   2   7       91.05       87.92      4.53 o 
  -8   3   7      143.53      132.56      8.58 o 
  -7   3   7      114.25      108.46      5.67 o 
  -6   3   7       40.38       37.78      4.88 o 
  -5   3   7      671.25      702.21     29.70 o 
  -4   3   7       83.53      100.69      8.86 o 
  -3   3   7     1015.96      989.74     22.73 o 
  -2   3   7      127.76      160.35      8.22 o 
  -1   3   7        8.88        5.41      2.12 o 
   0   3   7      215.71      229.15      8.11 o 
   1   3   7      589.75      540.81     30.19 o 
   2   3   7       34.36       40.12      3.14 o 
   3   3   7      577.76      603.88     15.92 o 
   4   3   7        0.35        0.38      1.35 o 
  -8   4   7      113.04      109.24      7.70 o 
  -7   4   7       80.59       83.72      7.64 o 
  -6   4   7      145.65      148.61      6.69 o 
  -5   4   7      460.71      494.96     41.65 o 
  -4   4   7        9.13       11.40      4.09 o 
  -3   4   7      640.99      655.13     23.55 o 
  -2   4   7      749.71      714.51     27.02 o 
  -1   4   7      680.00      626.93     20.56 o 
   0   4   7      345.70      339.44     13.92 o 
   1   4   7       99.38       97.26      5.55 o 
   2   4   7       12.26       12.40      2.84 o 
   3   4   7        1.33        1.24      1.32 o 
  -8   5   7      122.64      121.59     21.62 o 
  -7   5   7        5.70        5.78      2.29 o 
  -6   5   7      239.77      236.86      8.54 o 
  -5   5   7      120.28      137.04     21.91 o 
  -4   5   7       50.17       59.71      6.60 o 
  -3   5   7      292.35      297.78     24.26 o 
  -2   5   7       43.85       39.48      3.94 o 
  -1   5   7       71.73       66.36      4.35 o 
   0   5   7      355.14      352.75     17.97 o 
   1   5   7        5.46        4.67      3.16 o 
   2   5   7      232.54      235.15      7.81 o 
  -7   6   7        9.57        7.71      2.52 o 
  -6   6   7      100.03      108.36      5.38 o 
  -5   6   7       50.95       43.70      8.46 o 
  -4   6   7      181.95      182.85     26.96 o 
  -3   6   7      146.26      141.79     17.50 o 
  -2   6   7       20.14        9.66     11.81 o 
  -1   6   7      139.71      139.89      6.49 o 
   0   6   7       12.70       13.47      2.85 o 
   1   6   7       15.64       20.08      3.70 o 
  -6   7   7       62.82       57.68     10.93 o 
  -5   7   7        4.50        3.76      8.69 o 
  -4   7   7      106.90      101.50     10.46 o 
  -3   7   7       41.46       43.10      5.76 o 
  -2   7   7       50.77       61.79      5.70 o 
  -1   7   7       96.19      102.43      7.05 o 
   1  -9   8       13.54       19.15      6.11 o 
   2  -9   8       77.63       70.44      4.37 o 
   3  -9   8      100.56       85.52     10.81 o 
   4  -9   8       75.68       75.89      7.87 o 
   5  -9   8      234.39      209.22     19.74 o 
   6  -9   8        9.30        4.46      9.28 o 
  -1  -8   8      331.57      333.04     21.97 o 
   0  -8   8      140.51      233.66     22.32 o 
   1  -8   8      101.93       87.01      4.55 o 
   2  -8   8      690.44      672.67     26.90 o 
   3  -8   8        5.68        7.99      6.11 o 
   4  -8   8      339.38      320.83     14.92 o 
   5  -8   8       91.77       76.36     13.98 o 
   6  -8   8        7.01        8.93      9.28 o 
   7  -8   8      224.38      187.37     14.68 o 
  -2  -7   8        1.19       -0.59      4.70 o 
  -1  -7   8      287.70      304.38     18.56 o 
   0  -7   8      475.61      516.71     18.92 o 
   1  -7   8      357.36      368.70     27.20 o 
   2  -7   8     1113.89     1092.28    131.81 o 
   3  -7   8        4.83       11.44      2.30 o 
   4  -7   8     1313.06     1316.84    166.35 o 
   5  -7   8      163.22      162.47     11.28 o 
   6  -7   8      397.53      335.98     17.27 o 
   7  -7   8      116.10       98.09     11.04 o 
  -3  -6   8       44.13       60.62     12.80 o 
  -2  -6   8      174.46      204.37     19.15 o 
  -1  -6   8      467.90      517.89     22.36 o 
   0  -6   8      104.54      115.75      3.40 o 
   1  -6   8      162.84      180.82      4.72 o 
   2  -6   8      172.74      176.58      6.79 o 
   3  -6   8        7.50        2.30      1.15 o 
   4  -6   8      393.75      400.00     20.32 o 
   5  -6   8      328.61      315.01     16.68 o 
   6  -6   8      195.28      176.45     11.98 o 
   7  -6   8      310.93      283.12     23.73 o 
  -4  -5   8      186.83      230.80     13.40 o 
  -3  -5   8        0.58        1.43      3.16 o 
  -2  -5   8      324.15      356.30      8.90 o 
  -1  -5   8      179.43      184.85      4.40 o 
   0  -5   8       22.36       26.59      3.94 o 
   1  -5   8     1688.11     1689.54     29.33 o 
   2  -5   8       25.67       22.92      2.45 o 
   3  -5   8      849.15      839.02     14.86 o 
   4  -5   8        4.91       11.66      3.30 o 
   5  -5   8       67.37       53.43      8.53 o 
   6  -5   8        2.11        4.05      3.27 o 
   7  -5   8       18.51       21.38      6.58 o 
  -5  -4   8       82.39       87.45     11.12 o 
  -4  -4   8       29.97       20.86     16.56 o 
  -3  -4   8       55.02       55.38      3.53 o 
  -2  -4   8      233.20      237.79      4.87 o 
  -1  -4   8       25.21       30.41      2.23 o 
   0  -4   8      417.33      411.02     10.57 o 
   1  -4   8      112.80      111.35      3.39 o 
   2  -4   8       55.92       54.65      2.79 o 
   3  -4   8      616.73      605.56     25.49 o 
   4  -4   8      285.90      282.54      9.47 o 
   5  -4   8      163.07      167.19      7.80 o 
   6  -4   8      336.41      319.86     17.86 o 
   7  -4   8       12.68        8.77      4.36 o 
  -6  -3   8        7.65        7.75      5.44 o 
  -5  -3   8      133.73      138.39     13.27 o 
  -4  -3   8       75.08       63.43      3.15 o 
  -3  -3   8      305.62      274.28     32.95 o 
  -2  -3   8      903.25      877.06     19.97 o 
  -1  -3   8      210.12      197.29      4.90 o 
   0  -3   8     1049.31     1063.54     42.46 o 
   1  -3   8      340.89      392.73     41.94 o 
   2  -3   8      645.29      693.45     62.14 o 
   3  -3   8      653.45      652.07     40.00 o 
   4  -3   8        0.13        0.73      1.77 o 
   5  -3   8      386.05      379.84     27.14 o 
   6  -3   8       25.38        9.46     13.57 o 
   7  -3   8        6.54        4.66      2.41 o 
  -6  -2   8       44.97       34.19     12.57 o 
  -5  -2   8      262.13      242.73     14.33 o 
  -4  -2   8        2.46        3.42      1.70 o 
  -3  -2   8      682.73      638.00     11.23 o 
  -2  -2   8      849.03      817.67     14.62 o 
  -1  -2   8      123.03      129.92      7.45 o 
   0  -2   8     3978.99     3872.70    429.79 o 
   1  -2   8       68.86       52.34      4.99 o 
   2  -2   8     1402.25     1434.74    221.27 o 
   3  -2   8     1069.83     1051.67    158.47 o 
   4  -2   8      100.21      108.90     14.27 o 
   5  -2   8      547.54      545.23     61.85 o 
   6  -2   8       83.86       81.17     11.28 o 
   7  -2   8      193.67      174.24     15.87 o 
  -7  -1   8       63.85       63.91      9.28 o 
  -6  -1   8      354.36      341.51     10.43 o 
  -5  -1   8      454.41      480.71     30.85 o 
  -4  -1   8      164.06      173.28      4.64 o 
  -3  -1   8     1551.10     1450.82     24.98 o 
  -2  -1   8      323.10      263.38      6.27 o 
  -1  -1   8     1528.14     1532.63     77.65 o 
   0  -1   8     2094.80     1828.90    181.44 o 
   1  -1   8        2.72       15.31      5.40 o 
   2  -1   8     2297.24     2168.13    374.04 o 
   3  -1   8      201.86      182.47     32.54 o 
   4  -1   8      203.69      187.09     28.61 o 
   5  -1   8      373.90      406.04     69.25 o 
   6  -1   8        1.70        1.64      2.64 o 
   7  -1   8       48.66       71.16     10.40 o 
  -7   0   8       40.68       35.41      4.26 o 
  -6   0   8      208.45      216.91      9.48 o 
  -5   0   8      126.14      141.03      5.10 o 
  -4   0   8      283.53      261.22      6.19 o 
  -3   0   8     1091.37     1063.17     20.01 o 
  -2   0   8       14.62       11.93      2.66 o 
  -1   0   8     1112.82      995.34     58.15 o 
   0   0   8      728.23      661.33     52.98 o 
   1   0   8      337.51      298.49     50.16 o 
   2   0   8      833.76      795.18    124.47 o 
   3   0   8       45.56       46.23      7.64 o 
   4   0   8      346.41      375.66     64.73 o 
   5   0   8       58.83       64.04     10.93 o 
   6   0   8        1.14        1.04      2.04 o 
  -7   1   8       89.04       75.28      6.40 o 
  -6   1   8      272.80      283.08     18.88 o 
  -5   1   8      230.61      239.93     10.17 o 
  -4   1   8      495.54      484.59     10.48 o 
  -3   1   8      842.61      817.00     18.52 o 
  -2   1   8      406.07      364.06      9.61 o 
  -1   1   8     1037.14      934.18     20.48 o 
   0   1   8       32.33       27.54      3.57 o 
   1   1   8      179.87      173.94     18.09 o 
   2   1   8      306.11      309.12     52.45 o 
   3   1   8       17.05       21.49      3.73 o 
   4   1   8      133.59      176.44     15.62 o 
   5   1   8       36.24       34.18      5.64 o 
  -8   2   8       19.32        6.93      7.22 o 
  -7   2   8       70.57       76.48      6.77 o 
  -6   2   8      117.97      124.07      6.62 o 
  -5   2   8        5.94        6.64      2.23 o 
  -4   2   8      235.59      173.47     42.62 o 
  -3   2   8      217.06      241.39      8.93 o 
  -2   2   8      387.42      381.61     11.76 o 
  -1   2   8     1199.17     1162.72     75.77 o 
   0   2   8      261.25      253.78     14.63 o 
   1   2   8      906.53      920.05     88.40 o 
   2   2   8      128.23      111.68     14.10 o 
   3   2   8       30.51       33.21      5.44 o 
   4   2   8      219.30      221.84     11.16 o 
   5   2   8        3.06        4.15      2.81 o 
  -8   3   8        2.02        1.28      2.95 o 
  -7   3   8      208.13      193.56      8.02 o 
  -6   3   8      146.30      159.38      9.02 o 
  -5   3   8      709.39      719.37     21.39 o 
  -4   3   8      522.77      539.68     16.64 o 
  -3   3   8      788.54      742.46     18.57 o 
  -2   3   8      382.59      376.20     14.74 o 
  -1   3   8      234.67      224.75     17.56 o 
   0   3   8        2.32        3.44      2.28 o 
   1   3   8        4.73        8.20      2.79 o 
   2   3   8      151.70      153.53      6.06 o 
   3   3   8       19.34       18.42      3.46 o 
   4   3   8       72.41       75.09      4.67 o 
  -8   4   8        7.25        2.94      3.99 o 
  -7   4   8      199.51      194.91     12.92 o 
  -6   4   8       49.58       59.01      4.31 o 
  -5   4   8      213.27      222.39     16.80 o 
  -4   4   8      902.73      914.10     70.02 o 
  -3   4   8       59.26       63.57      5.23 o 
  -2   4   8     1717.80     1592.49     96.33 o 
  -1   4   8       72.74       69.25      4.61 o 
   0   4   8     1239.49     1154.66     54.39 o 
   1   4   8      247.68      266.61      8.69 o 
   2   4   8      499.75      486.79     13.13 o 
   3   4   8       53.06       63.98      5.08 o 
  -7   5   8      133.07      136.84     11.16 o 
  -6   5   8        4.22        6.29      4.16 o 
  -5   5   8      287.59      296.04     30.66 o 
  -4   5   8       65.39       60.83      9.99 o 
  -3   5   8       85.18       79.63      6.58 o 
  -2   5   8      376.15      345.03     22.61 o 
  -1   5   8        0.26        2.05      4.76 o 
   0   5   8      201.36      201.99      7.75 o 
   1   5   8       93.02       89.01      4.98 o 
   2   5   8        5.87        5.80      3.46 o 
  -7   6   8       33.65       40.38      4.09 o 
  -6   6   8       25.99       24.08     14.10 o 
  -5   6   8       79.98       97.72     12.45 o 
  -4   6   8        8.16        9.24      3.94 o 
  -3   6   8       95.21      104.31      9.46 o 
  -2   6   8       50.46       56.34      5.15 o 
  -1   6   8        3.98        0.12      1.75 o 
   0   6   8       73.39       81.68      5.22 o 
  -5   7   8       64.45       64.02     10.34 o 
  -4   7   8       12.44        7.20      4.06 o 
  -3   7   8       34.36       41.89      5.57 o 
  -2   7   8       11.56       -0.05      2.37 o 
   2  -9   9        4.41        0.00      1.53 o 
   3  -9   9      145.11      131.93     13.16 o 
   4  -9   9       42.98       37.83      6.70 o 
   5  -9   9      125.04      110.31     16.56 o 
  -1  -8   9       15.60       12.10      7.99 o 
   0  -8   9      422.75      366.88     20.79 o 
   1  -8   9      185.72      187.37      8.69 o 
   2  -8   9      350.72      299.68     16.80 o 
   3  -8   9      282.83      248.23     12.10 o 
   4  -8   9        0.37        0.23      2.35 o 
   5  -8   9      244.09      206.29     18.80 o 
   6  -8   9       99.33       79.06      9.99 o 
  -2  -7   9       10.33       -0.70      5.17 o 
  -1  -7   9        2.14        2.68      3.39 o 
   0  -7   9      198.40      226.20      9.99 o 
   1  -7   9      337.89      330.51     16.04 o 
   2  -7   9      337.78      360.65     11.96 o 
   3  -7   9     1061.80     1050.95     42.23 o 
   4  -7   9      126.42      128.04      8.17 o 
   5  -7   9      568.50      508.91     21.97 o 
   6  -7   9       58.56       65.90      9.52 o 
   7  -7   9      232.70      208.17     15.62 o 
  -3  -6   9      301.60      333.36     16.29 o 
  -2  -6   9        3.35        3.88      3.68 o 
  -1  -6   9      720.69      705.16     60.94 o 
   0  -6   9      105.72      121.60      4.08 o 
   1  -6   9      378.27      358.67      7.89 o 
   2  -6   9      171.62      192.52      6.48 o 
   3  -6   9        0.94        2.90      1.75 o 
   4  -6   9       20.89       32.47      2.18 o 
   5  -6   9      272.90      298.48      7.55 o 
   6  -6   9        2.72        3.66      3.58 o 
   7  -6   9       49.26       64.26     10.10 o 
  -4  -5   9      100.25      122.47     13.66 o 
  -3  -5   9       98.19      104.95      8.83 o 
  -2  -5   9       29.28       36.44      7.66 o 
  -1  -5   9      402.42      406.27      8.06 o 
   0  -5   9       41.45       45.30      2.69 o 
   1  -5   9      437.26      414.33      8.62 o 
   2  -5   9      377.44      385.95      9.35 o 
   3  -5   9       82.06       81.74      3.27 o 
   4  -5   9      644.35      639.93     13.03 o 
   5  -5   9       20.40       20.68      4.43 o 
   6  -5   9       79.02       79.55      8.39 o 
   7  -5   9       25.72       17.91      5.64 o 
  -5  -4   9        6.95        5.65      5.00 o 
  -4  -4   9       48.15       54.15      7.19 o 
  -3  -4   9       33.57       33.54      1.99 o 
  -2  -4   9       54.16       54.32      3.00 o 
  -1  -4   9      230.78      236.34      5.43 o 
   0  -4   9       10.26       15.80      2.01 o 
   1  -4   9      712.92      708.28     35.50 o 
   2  -4   9       80.23       78.84      3.23 o 
   3  -4   9      399.61      393.23     23.61 o 
   4  -4   9       42.38       48.33      4.98 o 
   5  -4   9       26.75       21.29      4.40 o 
   6  -4   9      152.91      152.81     10.57 o 
   7  -4   9       41.03       30.78     10.47 o 
  -6  -3   9       33.49       26.08      8.58 o 
  -5  -3   9        0.56       -0.12      2.82 o 
  -4  -3   9      222.95      205.94      6.37 o 
  -3  -3   9       37.01       35.73      2.40 o 
  -2  -3   9      141.30      147.76      4.40 o 
  -1  -3   9      389.48      399.35     17.29 o 
   0  -3   9        0.67        1.65      1.59 o 
   1  -3   9      424.86      454.63     48.11 o 
   2  -3   9      679.81      644.65     83.88 o 
   3  -3   9      153.81      168.54     20.26 o 
   4  -3   9     1475.68     1420.37    155.71 o 
   5  -3   9       70.25       61.86      8.75 o 
   6  -3   9      403.88      399.74     41.88 o 
   7  -3   9       21.35       19.43      8.24 o 
  -6  -2   9       75.14       65.43      9.75 o 
  -5  -2   9       57.00       57.59      2.91 o 
  -4  -2   9      401.79      371.32      7.66 o 
  -3  -2   9       72.28       70.80      3.49 o 
  -2  -2   9     1082.10     1042.30     29.28 o 
  -1  -2   9      518.48      481.69     29.78 o 
   0  -2   9      161.04      168.02     21.56 o 
   1  -2   9     1471.20     1365.50    192.31 o 
   2  -2   9       79.69       74.70      8.58 o 
   3  -2   9      732.46      713.15    105.61 o 
   4  -2   9      105.69      110.31     13.27 o 
   5  -2   9       20.79       24.13      4.29 o 
   6  -2   9      184.42      173.88     24.67 o 
   7  -2   9      133.76      148.64     16.12 o 
  -7  -1   9       96.06       94.22     10.93 o 
  -6  -1   9       27.61       26.67      4.78 o 
  -5  -1   9      196.34      205.17     10.51 o 
  -4  -1   9      602.19      570.56     11.33 o 
  -3  -1   9       84.82       79.77      3.69 o 
  -2  -1   9     1430.95     1335.59     33.51 o 
  -1  -1   9      336.56      327.04     16.45 o 
   0  -1   9     1771.28     1667.58    232.78 o 
   1  -1   9      569.44      507.89     74.54 o 
   2  -1   9      119.75      111.42     20.44 o 
   3  -1   9      382.13      349.97     88.93 o 
   4  -1   9      177.60      187.49     33.13 o 
   5  -1   9      327.65      350.55     67.84 o 
   6  -1   9       25.44       33.40      6.11 o 
  -7   0   9      276.89      247.50     15.68 o 
  -6   0   9       10.21       10.64      2.64 o 
  -5   0   9      498.03      509.77     14.30 o 
  -4   0   9       10.70       13.31      2.36 o 
  -3   0   9      126.77      102.48      4.33 o 
  -2   0   9      584.31      560.01     13.66 o 
  -1   0   9        2.21        2.30      2.70 o 
   0   0   9      615.52      578.35     52.63 o 
   1   0   9      161.65      177.89     34.54 o 
   2   0   9      277.61      252.85     37.47 o 
   3   0   9      169.42      176.25     27.02 o 
   4   0   9       37.59       36.71      5.46 o 
   5   0   9        5.34        7.15      2.94 o 
   6   0   9       27.80       33.19      4.86 o 
  -7   1   9        7.31        8.30      3.11 o 
  -6   1   9      128.83      128.01      6.33 o 
  -5   1   9       57.96       58.94      4.13 o 
  -4   1   9      278.43      267.68      7.32 o 
  -3   1   9      359.08      354.86     10.30 o 
  -2   1   9       12.50       17.28      2.98 o 
  -1   1   9        0.76        0.52      1.54 o 
   0   1   9       51.09       53.66      4.05 o 
   1   1   9       75.19       83.46      9.99 o 
   2   1   9       81.47       90.26     14.74 o 
   3   1   9       48.61       56.34      6.75 o 
   4   1   9        3.29        4.09      3.17 o 
   5   1   9       48.90       49.41      4.98 o 
  -7   2   9       44.60       40.48      4.66 o 
  -6   2   9      345.95      359.22     16.08 o 
  -5   2   9       52.50       54.06      4.45 o 
  -4   2   9      139.72      134.54      6.54 o 
  -3   2   9       82.46       75.20      8.22 o 
  -2   2   9       98.31      109.50      6.54 o 
  -1   2   9        8.72       11.13      2.82 o 
   0   2   9       70.39       76.34      4.76 o 
   1   2   9       11.32        6.47      2.83 o 
   2   2   9       28.96       30.32      3.70 o 
   3   2   9       86.33       90.37      5.93 o 
   4   2   9       15.73       15.11      3.32 o 
  -7   3   9        7.84        6.35      4.99 o 
  -6   3   9      404.32      408.96     17.23 o 
  -5   3   9      340.43      357.65     14.85 o 
  -4   3   9      355.68      349.24     11.90 o 
  -3   3   9     1462.39     1404.36     64.49 o 
  -2   3   9      194.14      186.21      9.18 o 
  -1   3   9      921.06      852.25     61.26 o 
   0   3   9        8.91        6.99      2.58 o 
   1   3   9      201.91      212.19      7.99 o 
   2   3   9       66.65       72.75      4.93 o 
   3   3   9        2.07       -0.20      2.16 o 
  -7   4   9       18.15       18.88      3.67 o 
  -6   4   9      494.95      522.27     39.84 o 
  -5   4   9       63.45       60.66      7.99 o 
  -4   4   9      668.82      642.28     37.06 o 
  -3   4   9      365.09      330.14     14.16 o 
  -2   4   9        6.49        8.83      3.87 o 
  -1   4   9      976.70      871.28     64.02 o 
   0   4   9      179.10      187.30      9.36 o 
   1   4   9      590.40      613.53     34.54 o 
   2   4   9      217.56      232.89     13.22 o 
  -7   5   9       62.38       75.59      5.52 o 
  -6   5   9      155.83      167.92     14.49 o 
  -5   5   9        0.14        0.96      2.88 o 
  -4   5   9      244.44      258.13     31.13 o 
  -3   5   9      245.46      224.39     25.14 o 
  -2   5   9      202.40      199.81     11.75 o 
  -1   5   9      261.60      261.71      9.73 o 
   0   5   9        1.59        1.72      1.94 o 
   1   5   9       89.99       93.86     15.10 o 
  -6   6   9       14.07       14.45      7.99 o 
  -5   6   9       21.85       23.79      5.89 o 
  -4   6   9       85.79       98.82     15.68 o 
  -3   6   9        3.51        1.59      4.32 o 
  -2   6   9        9.08       -0.14      1.94 o 
  -1   6   9       12.04       -0.17      1.54 o 
   2  -9  10       15.19       18.44      6.81 o 
   3  -9  10        0.58        1.53      3.05 o 
   4  -9  10       88.27       71.66      8.34 o 
   0  -8  10        4.97        5.66      2.33 o 
   1  -8  10      168.09      176.61      7.11 o 
   2  -8  10       60.98       68.78      7.87 o 
   3  -8  10      114.83      115.99     17.15 o 
   4  -8  10      174.09      159.06     11.28 o 
   5  -8  10       12.41       12.10      5.87 o 
   6  -8  10       79.46       66.02     10.10 o 
  -2  -7  10      169.63      109.31     95.16 o 
  -1  -7  10       37.07       48.28      8.46 o 
   0  -7  10       46.61       48.75      3.46 o 
   1  -7  10      612.00      701.39     15.39 o 
   2  -7  10        0.20        1.28      1.61 o 
   3  -7  10      498.72      529.02     17.15 o 
   4  -7  10      163.11      178.21      8.22 o 
   5  -7  10       72.36       69.70      9.37 o 
   6  -7  10      394.49      393.19     28.78 o 
  -3  -6  10      136.85       92.83     74.42 o 
  -2  -6  10      290.81      333.49     15.92 o 
  -1  -6  10        8.09        8.76      2.23 o 
   0  -6  10      792.01      848.30     18.09 o 
   1  -6  10      205.70      211.93      7.39 o 
   2  -6  10      167.30      164.32      6.63 o 
   3  -6  10      595.31      607.14     13.20 o 
   4  -6  10       10.42       11.35      1.93 o 
   5  -6  10      300.95      319.17      7.55 o 
   6  -6  10       66.66       65.77      7.72 o 
   7  -6  10        1.94        3.41      5.64 o 
  -4  -5  10      221.28      214.86     17.74 o 
  -3  -5  10      394.61      409.17     21.26 o 
  -2  -5  10      909.50      967.16     18.40 o 
  -1  -5  10      374.70      389.89      9.64 o 
   0  -5  10      765.94      817.69     19.65 o 
   1  -5  10       42.35       51.29      3.92 o 
   2  -5  10      567.16      596.11     14.58 o 
   3  -5  10      295.42      289.19      7.27 o 
   4  -5  10       86.65       98.01      3.90 o 
   5  -5  10      158.02      151.72      8.93 o 
   6  -5  10       12.90       13.14      4.89 o 
   7  -5  10       46.85       43.91      7.18 o 
  -5  -4  10        9.06       12.57      7.52 o 
  -4  -4  10       16.97       20.68     11.63 o 
  -3  -4  10        5.82        6.75      1.65 o 
  -2  -4  10      298.89      307.69      6.83 o 
  -1  -4  10      431.39      424.36     10.28 o 
   0  -4  10     1343.75     1426.98     55.38 o 
   1  -4  10      656.81      654.12     33.78 o 
   2  -4  10      556.91      591.10     33.61 o 
   3  -4  10      958.49      962.24     86.52 o 
   4  -4  10       76.45       83.13      6.46 o 
   5  -4  10      525.28      499.41     52.16 o 
   6  -4  10        0.11        0.91      3.49 o 
   7  -4  10       78.41       66.00      4.64 o 
  -5  -3  10       36.71       38.53      8.58 o 
  -4  -3  10       25.70       23.72      1.92 o 
  -3  -3  10      140.54      131.01      4.19 o 
  -2  -3  10       31.54       26.31      2.39 o 
  -1  -3  10      234.84      257.76     11.33 o 
   0  -3  10        8.63        8.71      2.29 o 
   1  -3  10      113.53      106.47     14.10 o 
   2  -3  10       55.12       55.75      7.87 o 
   3  -3  10      643.26      674.46     95.33 o 
   4  -3  10      234.21      262.75     35.07 o 
   5  -3  10      643.93      704.41    104.02 o 
   6  -3  10      215.46      238.64     32.48 o 
   7  -3  10      221.79      225.56     19.47 o 
  -6  -2  10      123.66      125.23     18.91 o 
  -5  -2  10       69.06       73.19      4.10 o 
  -4  -2  10      256.10      237.45      6.32 o 
  -3  -2  10      560.79      532.04     10.68 o 
  -2  -2  10       41.61       41.28      4.41 o 
  -1  -2  10      602.98      570.93     27.41 o 
   0  -2  10     1064.76      991.17    106.26 o 
   1  -2  10      988.21      902.24    146.90 o 
   2  -2  10     1237.88     1215.70    194.30 o 
   3  -2  10      368.33      341.01     55.86 o 
   4  -2  10      246.30      254.15     43.23 o 
   5  -2  10       84.22       74.30     11.51 o 
   6  -2  10        5.59        4.48      5.64 o 
  -6  -1  10      229.35      231.52     19.82 o 
  -5  -1  10        0.31        1.34      2.34 o 
  -4  -1  10      816.93      770.42     15.17 o 
  -3  -1  10      432.87      403.74      9.69 o 
  -2  -1  10      693.53      652.30     16.27 o 
  -1  -1  10     1897.28     1818.45    112.66 o 
   0  -1  10      120.40      102.06     14.51 o 
   1  -1  10      667.15      660.99     93.51 o 
   2  -1  10      474.73      480.94     91.04 o 
   3  -1  10       70.80       86.70     18.62 o 
   4  -1  10      629.95      691.77    133.86 o 
   5  -1  10       11.30        4.16      6.34 o 
   6  -1  10      296.56      322.59     65.14 o 
  -7   0  10      113.32      106.35      9.22 o 
  -6   0  10       87.18       90.03      7.87 o 
  -5   0  10       86.94       92.36      4.38 o 
  -4   0  10      368.45      362.30      8.58 o 
  -3   0  10      129.15      133.99      4.84 o 
  -2   0  10      761.76      713.63     17.50 o 
  -1   0  10      777.04      825.75     58.15 o 
   0   0  10      120.67      104.08      7.87 o 
   1   0  10     1027.43     1017.61    156.18 o 
   2   0  10        8.32        9.07      2.88 o 
   3   0  10      205.53      198.48     34.77 o 
   4   0  10      127.04      126.25     24.73 o 
   5   0  10       16.85       19.97     10.10 o 
  -7   1  10       68.01       62.44      6.75 o 
  -6   1  10        0.44        1.65      1.93 o 
  -5   1  10      134.49      132.65      5.40 o 
  -4   1  10      180.29      171.75      5.80 o 
  -3   1  10       41.40       42.75      4.20 o 
  -2   1  10      142.97      160.43      7.02 o 
  -1   1  10      192.29      181.69      8.58 o 
   0   1  10       68.37       68.39      6.28 o 
   1   1  10      242.55      237.13     28.19 o 
   2   1  10       14.90       10.81      3.76 o 
   3   1  10      105.17      120.70     20.91 o 
   4   1  10       42.62       54.72      6.39 o 
   5   1  10        0.27       -0.23      4.46 o 
  -7   2  10      278.67      251.54     19.79 o 
  -6   2  10       42.55       42.44      4.68 o 
  -5   2  10      407.58      410.87     10.24 o 
  -4   2  10      228.67      243.34     10.56 o 
  -3   2  10       85.55      105.62      7.66 o 
  -2   2  10      422.07      417.34     21.91 o 
  -1   2  10       45.87       41.09      4.36 o 
   0   2  10      115.85      121.72      9.93 o 
   1   2  10      359.81      347.76     31.31 o 
   2   2  10       11.29       12.21      3.36 o 
   3   2  10      125.79      152.31     10.93 o 
   4   2  10       22.50       33.49      5.41 o 
  -7   3  10       16.99       17.32     11.16 o 
  -6   3  10        5.24        7.54      2.72 o 
  -5   3  10       98.44      108.70      5.42 o 
  -4   3  10      218.99      195.19     10.63 o 
  -3   3  10      148.42      142.62      7.57 o 
  -2   3  10      655.69      609.34     58.68 o 
  -1   3  10        3.59        4.43      3.30 o 
   0   3  10      446.93      428.11     32.89 o 
   1   3  10       68.58       75.86      6.54 o 
   2   3  10       28.49       38.75      4.48 o 
   3   3  10      164.54      201.42      9.96 o 
  -7   4  10      122.25      121.32      8.28 o 
  -6   4  10       68.83       73.01      5.00 o 
  -5   4  10      505.91      513.27     39.00 o 
  -4   4  10        6.62        7.58      3.77 o 
  -3   4  10      624.70      596.31     29.72 o 
  -2   4  10      111.65       94.78      8.52 o 
  -1   4  10      200.04      194.82      8.70 o 
   0   4  10      259.34      276.60     10.14 o 
   1   4  10        2.75        2.92      3.11 o 
   2   4  10      180.86      200.95      9.69 o 
  -6   5  10       90.46       86.56      8.36 o 
  -5   5  10        1.98        2.90      4.33 o 
  -4   5  10        8.84        8.40      4.03 o 
  -3   5  10       57.49       62.00      6.06 o 
  -2   5  10       93.43       84.34      7.62 o 
  -1   5  10       93.97       98.66      6.63 o 
   0   5  10      199.09      200.98      8.66 o 
  -5   6  10        7.64        6.83      7.34 o 
  -4   6  10      191.51      185.34     27.25 o 
  -3   6  10       27.31       30.16      5.99 o 
  -2   6  10       96.91       96.95     11.92 o 
   0  -8  11       66.33       77.84      5.65 o 
   1  -8  11       13.50        3.73      5.11 o 
   2  -8  11      362.92      408.30     25.55 o 
   3  -8  11       17.93       15.14      5.79 o 
   4  -8  11      207.54      104.05     93.57 o 
   5  -8  11      144.13      134.63     12.45 o 
  -1  -7  11      319.31      178.85    133.98 o 
   0  -7  11       99.10      104.16      5.95 o 
   1  -7  11      395.65      416.89     10.97 o 
   2  -7  11      429.54      445.17     11.49 o 
   3  -7  11        3.16        6.00      2.06 o 
   4  -7  11      618.28      632.28     20.83 o 
   5  -7  11      115.37      108.27      8.98 o 
   6  -7  11      130.29      128.10     10.61 o 
  -3  -6  11       34.53       29.96      9.63 o 
  -2  -6  11      292.49      305.37     11.43 o 
  -1  -6  11      439.07      461.17     10.95 o 
   0  -6  11       33.16       37.61      3.20 o 
   1  -6  11      586.45      599.09     13.75 o 
   2  -6  11      242.97      238.96      7.46 o 
   3  -6  11      203.85      212.33      7.27 o 
   4  -6  11      396.40      389.37      9.33 o 
   5  -6  11       36.26       24.10      2.46 o 
   6  -6  11      242.25      241.72     14.88 o 
  -4  -5  11       84.24       76.83     11.98 o 
  -3  -5  11      348.57      334.69     19.27 o 
  -2  -5  11      229.95      235.86      6.95 o 
  -1  -5  11      958.76      976.36     34.47 o 
   0  -5  11       71.40       72.66      4.42 o 
   1  -5  11     1389.37     1437.83     42.37 o 
   2  -5  11        4.32        3.96      2.01 o 
   3  -5  11      409.75      402.92     19.21 o 
   4  -5  11      215.78      130.75     50.56 o 
   5  -5  11       46.76       50.50      8.08 o 
   6  -5  11       74.34       74.44     11.34 o 
  -4  -4  11       27.51       22.79      7.64 o 
  -3  -4  11      118.46      103.68      4.97 o 
  -2  -4  11      106.96      107.06      4.16 o 
  -1  -4  11        1.27        1.23      1.70 o 
   0  -4  11      418.15      417.31     19.86 o 
   1  -4  11      172.94      173.26      6.48 o 
   2  -4  11      749.32      751.85     75.65 o 
   3  -4  11      414.61      411.63     54.68 o 
   4  -4  11      237.15      241.03     41.00 o 
   5  -4  11       14.35       15.81      5.86 o 
   6  -4  11      158.55      159.30     14.33 o 
  -5  -3  11       62.29       71.19     10.46 o 
  -4  -3  11       72.35       69.54      3.26 o 
  -3  -3  11      190.80      173.16      5.09 o 
  -2  -3  11      628.41      584.10     20.74 o 
  -1  -3  11      327.15      325.99     17.41 o 
   0  -3  11      902.67      841.10     39.92 o 
   1  -3  11      280.39      282.87     27.90 o 
   2  -3  11      222.02      206.07     27.90 o 
   3  -3  11      126.62      132.65     19.38 o 
   4  -3  11       62.77       65.56      8.16 o 
   5  -3  11        2.95        3.62      4.06 o 
   6  -3  11       34.21       23.92     26.26 o 
  -6  -2  11       19.13       21.50      7.87 o 
  -5  -2  11      249.77      246.73     12.16 o 
  -4  -2  11        1.17        2.19      1.83 o 
  -3  -2  11      355.15      331.97      8.61 o 
  -2  -2  11      334.59      321.00     10.73 o 
  -1  -2  11      100.14       94.23      4.27 o 
   0  -2  11     1411.50     1374.65    166.29 o 
   1  -2  11       83.61       79.96     13.33 o 
   2  -2  11     1192.07     1150.80    219.91 o 
   3  -2  11      612.52      631.83    118.83 o 
   4  -2  11      529.03      581.06     99.27 o 
   5  -2  11      200.54      233.21     44.99 o 
   6  -2  11       17.20        5.75     10.57 o 
  -6  -1  11       78.15       78.57      5.35 o 
  -5  -1  11      206.57      199.70      6.31 o 
  -4  -1  11       14.98       16.76      3.43 o 
  -3  -1  11      857.68      808.53     17.10 o 
  -2  -1  11       97.93       95.57      5.05 o 
  -1  -1  11      558.17      541.58     27.37 o 
   0  -1  11     1140.36     1091.06    121.00 o 
   1  -1  11       33.43       34.98      5.87 o 
   2  -1  11     1329.52     1269.88    225.61 o 
   3  -1  11       32.40       25.80      5.05 o 
   4  -1  11      117.57      136.06     28.02 o 
   5  -1  11      282.69      345.97     20.91 o 
  -6   0  11      128.94      131.24      8.26 o 
  -5   0  11      117.33      114.36      5.54 o 
  -4   0  11      130.48      123.57      5.14 o 
  -3   0  11      466.10      465.16     11.36 o 
  -2   0  11        8.71       21.30      8.22 o 
  -1   0  11      624.86      666.37     47.34 o 
   0   0  11      203.56      216.33     20.85 o 
   1   0  11       37.50       55.18      9.57 o 
   2   0  11      331.87      328.91     72.83 o 
   3   0  11      176.54      149.51     35.95 o 
   4   0  11      312.07      344.48     71.95 o 
   5   0  11       96.76      108.44     11.45 o 
  -7   1  11        6.86        5.04      2.95 o 
  -6   1  11      127.25      130.52      7.53 o 
  -5   1  11       28.73       30.25      3.85 o 
  -4   1  11       43.88       43.90      4.22 o 
  -3   1  11      383.07      390.02     16.52 o 
  -2   1  11        4.87        7.73      3.14 o 
  -1   1  11      292.45      303.83     20.38 o 
   0   1  11       61.87       57.21      6.75 o 
   1   1  11       56.15       52.74      5.82 o 
   2   1  11      123.40      128.92     25.96 o 
   3   1  11        3.98        6.88      4.24 o 
   4   1  11        2.78        7.45      4.45 o 
  -7   2  11        0.76        3.14      2.84 o 
  -6   2  11       88.92       95.63      7.01 o 
  -5   2  11       23.01       27.55      3.57 o 
  -4   2  11      152.49      159.67      9.94 o 
  -3   2  11       53.56       53.54      5.30 o 
  -2   2  11        0.90        1.24      2.29 o 
  -1   2  11      243.09      239.07     19.44 o 
   0   2  11       24.36       26.71      4.83 o 
   1   2  11      133.75      147.37      7.72 o 
   2   2  11       25.27       30.03      7.30 o 
   3   2  11        0.49        2.10      4.35 o 
  -7   3  11       89.71       94.92      8.46 o 
  -6   3  11       42.52       47.71      4.51 o 
  -5   3  11       59.26       57.20      5.03 o 
  -4   3  11       70.14       72.35      6.49 o 
  -3   3  11       23.85       24.32      4.57 o 
  -2   3  11      136.75      129.60     11.45 o 
  -1   3  11      117.81      108.42      9.52 o 
   0   3  11       17.35       16.18      4.01 o 
   1   3  11      126.99      145.41      9.51 o 
   2   3  11       13.93       12.67      4.61 o 
  -6   4  11       21.88       22.73      3.82 o 
  -5   4  11       21.84       20.31      5.33 o 
  -4   4  11      301.46      294.72     22.61 o 
  -3   4  11       66.05       58.78      7.19 o 
  -2   4  11      218.07      206.87     20.38 o 
  -1   4  11        2.54        2.02      2.65 o 
   0   4  11       44.13       50.57      5.59 o 
   1   4  11       96.32      101.91      6.97 o 
  -5   5  11      168.04      149.85     24.49 o 
  -4   5  11        3.06        3.47      3.66 o 
  -3   5  11       16.92       18.78      5.56 o 
  -2   5  11      112.47      110.79      8.86 o 
  -1   5  11        0.11        0.20      1.58 o 
   1  -8  12       33.20       40.20      4.28 o 
   2  -8  12       21.25       16.18      5.66 o 
   3  -8  12      131.87      149.70      7.17 o 
   4  -8  12        1.05        0.12      2.27 o 
  -1  -7  12       26.78       32.94      4.46 o 
   0  -7  12      142.84      146.41      5.79 o 
   1  -7  12       21.91       18.62      3.96 o 
   2  -7  12      246.93      261.36      7.97 o 
   3  -7  12      103.84       98.88      5.10 o 
   4  -7  12       64.90       65.25      5.53 o 
   5  -7  12       50.08       50.00      7.51 o 
  -2  -6  12       11.43       13.17      4.35 o 
  -1  -6  12      133.58      134.83      5.33 o 
   0  -6  12      205.81      205.87      7.29 o 
   1  -6  12       16.46       18.05      3.17 o 
   2  -6  12      269.74      266.57     10.17 o 
   3  -6  12      113.52      100.43      5.31 o 
   4  -6  12      134.34      123.65      5.10 o 
   5  -6  12      316.80      274.99     11.46 o 
   6  -6  12       73.20       82.68      9.79 o 
  -3  -5  12       43.13       42.58      5.55 o 
  -2  -5  12       90.30      100.13      5.92 o 
  -1  -5  12      427.38      430.56     17.27 o 
   0  -5  12      163.78      171.86      7.04 o 
   1  -5  12      208.97      204.58      6.68 o 
   2  -5  12      256.56      259.16     16.01 o 
   3  -5  12        0.06       -0.82      1.93 o 
   4  -5  12      187.14      187.59     20.50 o 
   5  -5  12       35.86       38.17      8.08 o 
   6  -5  12        5.97        7.14      6.13 o 
  -4  -4  12      311.54      310.72     27.25 o 
  -3  -4  12       90.07       98.52      4.09 o 
  -2  -4  12      217.51      203.96      6.96 o 
  -1  -4  12       69.19       78.42      4.77 o 
   0  -4  12      105.19       96.51      4.62 o 
   1  -4  12      203.95      198.93     11.53 o 
   2  -4  12      371.79      382.75     35.95 o 
   3  -4  12       78.69       73.74     12.80 o 
   4  -4  12      161.20      168.28     20.56 o 
   5  -4  12       17.86       23.29      6.03 o 
   6  -4  12       85.04       78.72      8.88 o 
  -5  -3  12        8.47        8.11     10.46 o 
  -4  -3  12      141.02      136.35      5.30 o 
  -3  -3  12       46.62       47.47      3.26 o 
  -2  -3  12       67.61       64.72      3.86 o 
  -1  -3  12      508.29      496.10     23.51 o 
   0  -3  12       29.83       26.98      3.12 o 
   1  -3  12      272.27      279.74     42.88 o 
   2  -3  12       68.76       76.25     10.63 o 
   3  -3  12       43.58       45.30      5.81 o 
   4  -3  12      173.58      195.09     34.48 o 
   5  -3  12        0.01       -1.32      3.11 o 
   6  -3  12       27.85       10.20     23.50 o 
  -5  -2  12        2.85        4.40      2.19 o 
  -4  -2  12      363.33      344.26     10.10 o 
  -3  -2  12       79.60       73.41      4.10 o 
  -2  -2  12      905.05      871.16     28.82 o 
  -1  -2  12      133.09      130.64      5.89 o 
   0  -2  12      201.99      188.70     22.67 o 
   1  -2  12      350.60      349.92     54.16 o 
   2  -2  12       11.59       13.15      4.00 o 
   3  -2  12      240.10      245.63     48.11 o 
   4  -2  12       98.76       91.67     18.38 o 
   5  -2  12       26.62        8.34     20.79 o 
  -6  -1  12        6.94        5.36      2.29 o 
  -5  -1  12       50.19       50.97      4.45 o 
  -4  -1  12       97.33       98.07      4.78 o 
  -3  -1  12        0.22        0.02      1.41 o 
  -2  -1  12      102.36      129.87      5.49 o 
  -1  -1  12      647.43      627.83     51.40 o 
   0  -1  12      210.17      241.15     35.24 o 
   1  -1  12      890.88      862.85    177.45 o 
   2  -1  12        6.57        9.09      4.26 o 
   3  -1  12      409.90      391.40     79.82 o 
   4  -1  12       74.52       72.74     17.09 o 
   5  -1  12       77.63       83.37     16.80 o 
  -6   0  12        0.53        1.72      2.08 o 
  -5   0  12      218.27      205.95      7.78 o 
  -4   0  12       58.27       58.41      5.50 o 
  -3   0  12       91.88       89.82      4.86 o 
  -2   0  12      431.12      452.83     18.56 o 
  -1   0  12       11.75        7.25      3.36 o 
   0   0  12      151.94      190.05     27.02 o 
   1   0  12       75.42       82.30     13.92 o 
   2   0  12        0.65        2.51      2.71 o 
   3   0  12       83.40       81.05     23.44 o 
   4   0  12       69.14       82.77     22.20 o 
  -6   1  12       56.34       53.13      4.63 o 
  -5   1  12      223.18      229.36     12.01 o 
  -4   1  12       18.21       17.26      3.52 o 
  -3   1  12      409.29      404.43     15.58 o 
  -2   1  12      106.93      108.77      7.81 o 
  -1   1  12       14.91       19.91      4.15 o 
   0   1  12      292.15      280.06     40.88 o 
   1   1  12       37.68       51.47      9.52 o 
   2   1  12      166.45      179.32     17.09 o 
   3   1  12       32.18       54.67      6.30 o 
  -6   2  12       50.66       56.04      4.90 o 
  -5   2  12      326.58      315.42     15.40 o 
  -4   2  12        3.66        1.84      3.47 o 
  -3   2  12      444.71      453.49     17.21 o 
  -2   2  12      124.02      122.90      8.94 o 
  -1   2  12      308.33      301.58     32.83 o 
   0   2  12      130.63      143.04     12.86 o 
   1   2  12        6.45        7.28      3.75 o 
   2   2  12       71.06       93.99      7.30 o 
   3   2  12       23.89       37.41      5.57 o 
  -6   3  12       57.00       59.67      5.63 o 
  -5   3  12        3.23        2.89      2.43 o 
  -4   3  12        0.62        1.46      2.85 o 
  -3   3  12      105.41       94.66      7.19 o 
  -2   3  12       71.32       71.25      6.43 o 
  -1   3  12      121.02      117.72      9.57 o 
   0   3  12      171.47      195.59      9.85 o 
   1   3  12       31.44       39.13      5.64 o 
  -5   4  12        0.14        0.22      3.45 o 
  -4   4  12      211.48      205.62     20.79 o 
  -3   4  12       12.96       14.49      4.38 o 
  -2   4  12       46.97       50.21      5.94 o 
  -1   4  12       34.82       37.50      5.43 o 
   0   4  12       10.98        3.69      4.88 o 
  -4   5  12      214.53      239.30     17.50 o 
  -3   5  12       54.67       56.47      9.75 o 
   2  -8  13       15.43       12.15      4.42 o 
   3  -8  13       26.35       29.33      8.15 o 
   0  -7  13       57.68       67.61      6.76 o 
   1  -7  13      352.45      372.57     14.98 o 
   2  -7  13       63.07       79.39      7.39 o 
   3  -7  13      213.39      239.14     12.39 o 
   4  -7  13        1.31        2.74      4.78 o 
   5  -7  13       24.76       23.48      6.95 o 
  -2  -6  13      157.82      159.90      5.83 o 
  -1  -6  13       22.09       22.30      3.72 o 
   0  -6  13      214.65      223.83      8.18 o 
   1  -6  13      275.05      276.77     10.13 o 
   2  -6  13        3.07        4.78      2.37 o 
   3  -6  13      635.57      626.07     30.11 o 
   4  -6  13       64.62       65.77      4.41 o 
   5  -6  13      262.10      247.88     11.88 o 
  -3  -5  13      118.78      109.61      6.60 o 
  -2  -5  13      525.93      533.05     16.40 o 
  -1  -5  13       21.92       24.75      3.80 o 
   0  -5  13      638.50      640.47     22.24 o 
   1  -5  13      228.47      216.67     14.33 o 
   2  -5  13      252.56      244.81     14.12 o 
   3  -5  13      495.08      484.92     34.39 o 
   4  -5  13        3.96        9.47      5.08 o 
   5  -5  13      292.32      300.54     37.36 o 
  -4  -4  13       14.22       10.89      4.46 o 
  -3  -4  13      263.96      253.32      7.26 o 
  -2  -4  13      251.58      256.66     12.21 o 
  -1  -4  13       48.21       52.09      4.06 o 
   0  -4  13      774.17      788.31     40.66 o 
   1  -4  13       31.17       37.79      4.58 o 
   2  -4  13      275.94      316.48     35.18 o 
   3  -4  13      348.32      349.05     64.91 o 
   4  -4  13       16.69       26.78      9.28 o 
   5  -4  13      180.30      219.96     30.25 o 
  -4  -3  13       95.16       89.27      5.68 o 
  -3  -3  13      166.97      158.09      5.81 o 
  -2  -3  13        7.35        8.15      2.55 o 
  -1  -3  13      173.52      176.20     10.55 o 
   0  -3  13      191.52      197.12     11.55 o 
   1  -3  13        9.04       12.40      4.05 o 
   2  -3  13      276.07      289.63     57.15 o 
   3  -3  13        2.53        2.22      3.69 o 
   4  -3  13        7.61       15.16      5.22 o 
   5  -3  13       55.28       68.58     11.81 o 
  -5  -2  13       39.93       31.62      3.78 o 
  -4  -2  13        1.03        1.20      1.61 o 
  -3  -2  13      269.27      245.95      7.56 o 
  -2  -2  13        7.57        5.11      2.41 o 
  -1  -2  13      308.60      318.38     19.19 o 
   0  -2  13      150.30      147.91     17.45 o 
   1  -2  13      115.08      134.86     25.02 o 
   2  -2  13      202.99      196.38     33.72 o 
   3  -2  13       11.41        7.70      4.64 o 
   4  -2  13      184.64      190.42     38.65 o 
   5  -2  13       16.40       22.91      9.63 o 
  -5  -1  13       24.00       11.26      6.01 o 
  -4  -1  13      121.46      120.60      5.57 o 
  -3  -1  13        1.28        3.48      2.99 o 
  -2  -1  13       38.84       50.54      4.40 o 
  -1  -1  13       33.45       51.05      6.74 o 
   0  -1  13       48.17       28.19      6.34 o 
   1  -1  13       12.24       22.26      4.66 o 
   2  -1  13      362.81      345.82     76.54 o 
   3  -1  13        4.59        6.94      5.03 o 
   4  -1  13      117.83      111.80     23.73 o 
  -6   0  13       61.87       63.20      5.37 o 
  -5   0  13       25.03       17.40      3.31 o 
  -4   0  13      329.14      310.58     11.51 o 
  -3   0  13       88.62       89.45      5.82 o 
  -2   0  13      491.27      466.43     19.27 o 
  -1   0  13      550.35      570.47     53.04 o 
   0   0  13      230.55      199.84     26.55 o 
   1   0  13      418.65      431.73     78.53 o 
   2   0  13       14.32        8.22      3.71 o 
   3   0  13       15.59       16.89      4.61 o 
   4   0  13       65.91       98.90     13.51 o 
  -6   1  13       67.56       66.26      5.40 o 
  -5   1  13      183.05      174.38      7.33 o 
  -4   1  13      312.17      281.46      9.20 o 
  -3   1  13        1.33       -0.44      2.56 o 
  -2   1  13      408.67      397.55     15.88 o 
  -1   1  13      258.10      248.27     20.32 o 
   0   1  13      122.01      118.58     13.39 o 
   1   1  13      471.87      472.93     91.28 o 
   2   1  13        2.92        2.46      3.45 o 
   3   1  13      312.24      358.25     39.35 o 
  -6   2  13       25.03        6.80     12.16 o 
  -5   2  13      128.75      132.34     10.01 o 
  -4   2  13      219.92      198.75     11.63 o 
  -3   2  13      124.73      135.98      8.99 o 
  -2   2  13      208.21      192.02     16.68 o 
  -1   2  13        1.12        0.82      2.63 o 
   0   2  13       62.42       69.89      7.20 o 
   1   2  13      122.55      146.34     10.57 o 
   2   2  13       10.05       10.34      4.58 o 
  -5   3  13       25.66       13.68      7.74 o 
  -4   3  13       12.44       13.96      4.73 o 
  -3   3  13        6.86        7.17      4.07 o 
  -2   3  13      171.23      167.38     23.79 o 
  -1   3  13        4.33        6.97      3.89 o 
   0   3  13      127.22      168.45     10.15 o 
   1   3  13        0.37        1.76      4.23 o 
  -4   4  13        0.02        0.88      2.98 o 
  -3   4  13       46.24       40.61     10.40 o 
  -2   4  13       14.52       12.06      4.33 o 
  -1   4  13        1.02        2.70      4.58 o 
   0  -7  14       61.17       65.99      5.02 o 
   1  -7  14       58.58       54.74      7.66 o 
   2  -7  14      238.20      256.59     10.19 o 
   3  -7  14        0.83        0.66      1.79 o 
   4  -7  14      354.82      376.11     12.62 o 
  -1  -6  14      147.33      139.58      6.80 o 
   0  -6  14       49.79       55.19      5.26 o 
   1  -6  14      205.43      190.63      8.64 o 
   2  -6  14      178.92      175.17      8.44 o 
   3  -6  14       17.54       10.27      4.14 o 
   4  -6  14      109.28       99.58      5.96 o 
  -2  -5  14      122.37      124.94      5.78 o 
  -1  -5  14      171.71      179.69      7.06 o 
   0  -5  14       23.21       16.45      7.25 o 
   1  -5  14      300.79      307.32     17.64 o 
   2  -5  14       75.34       72.96      5.01 o 
   3  -5  14      121.95      109.12     15.10 o 
   4  -5  14      273.36      285.26     37.71 o 
   5  -5  14       35.92       33.93      7.94 o 
  -3  -4  14        1.59        3.98      2.15 o 
  -2  -4  14      566.05      538.90     28.56 o 
  -1  -4  14       37.13       44.86      4.37 o 
   0  -4  14      306.17      303.95     24.43 o 
   1  -4  14      321.55      335.98     16.17 o 
   2  -4  14       18.52       24.87      5.81 o 
   3  -4  14      400.22      454.00     74.13 o 
   4  -4  14        1.75        4.85      5.66 o 
   5  -4  14       37.08       49.65      8.31 o 
  -4  -3  14       50.76       45.60      3.93 o 
  -3  -3  14       42.91       41.44      3.80 o 
  -2  -3  14      101.05      104.72      5.51 o 
  -1  -3  14       29.40       32.34      4.94 o 
   0  -3  14      203.81      199.99     12.33 o 
   1  -3  14      124.93      130.82     14.04 o 
   2  -3  14       43.35       44.61      9.22 o 
   3  -3  14      105.32      115.77     21.56 o 
   4  -3  14       35.29       29.51      6.60 o 
  -4  -2  14        2.58        1.30      1.81 o 
  -3  -2  14        1.70        0.74      1.57 o 
  -2  -2  14       90.99       94.00      6.07 o 
  -1  -2  14       12.74       14.94      3.44 o 
   0  -2  14       83.59       92.48      8.87 o 
   1  -2  14        0.65       -0.76      2.61 o 
   2  -2  14        8.46        7.41      4.76 o 
   3  -2  14       40.76       36.88      6.58 o 
   4  -2  14        0.03        0.62      3.32 o 
  -5  -1  14      140.84      130.35      6.82 o 
  -4  -1  14        0.11        0.14      1.71 o 
  -3  -1  14      252.96      238.68      9.21 o 
  -2  -1  14        1.52        4.71      3.03 o 
  -1  -1  14        6.23        6.64      3.90 o 
   0  -1  14      158.09      167.98     27.72 o 
   1  -1  14       38.31       44.41      6.12 o 
   2  -1  14      246.52      222.74     51.51 o 
   3  -1  14       28.94       21.83     25.73 o 
   4  -1  14       25.30       24.06      6.81 o 
  -5   0  14      103.06       98.11      5.93 o 
  -4   0  14       10.88        6.53      4.36 o 
  -3   0  14      271.12      271.38      9.24 o 
  -2   0  14       90.53       88.28      7.48 o 
  -1   0  14      379.85      374.80     21.09 o 
   0   0  14      181.51      189.09     25.73 o 
   1   0  14       39.63       36.69     14.68 o 
   2   0  14      146.61      143.74     34.13 o 
   3   0  14       39.24       39.71      7.99 o 
  -5   1  14        0.29        0.10      2.43 o 
  -4   1  14       85.84       83.71      5.80 o 
  -3   1  14      243.79      219.10     13.10 o 
  -2   1  14       21.10       15.96      5.87 o 
  -1   1  14      334.95      325.01     29.96 o 
   0   1  14       32.65       34.57      5.70 o 
   1   1  14      108.02      128.47      9.41 o 
   2   1  14      109.09      142.00     12.86 o 
  -5   2  14        4.60        1.55      2.66 o 
  -4   2  14      470.90      463.22     47.11 o 
  -3   2  14       21.61       26.53      6.28 o 
  -2   2  14      131.01      153.80     25.37 o 
  -1   2  14      130.75      137.83     15.98 o 
   0   2  14        1.84        6.65      4.53 o 
   1   2  14      114.67      145.06     10.30 o 
  -4   3  14       11.42       14.22      5.08 o 
  -3   3  14      136.22      137.58     21.44 o 
  -2   3  14       10.61       10.44      4.40 o 
  -1   3  14      178.54      216.46     27.49 o 
   0  -6  15      172.06      185.36      8.52 o 
   1  -6  15        9.14        5.12      3.56 o 
   2  -6  15       94.11       90.83      6.44 o 
   3  -6  15        6.64        5.57      2.90 o 
  -2  -5  15        2.47        6.63      3.04 o 
  -1  -5  15      373.09      389.24     20.58 o 
   0  -5  15       87.25      103.12      6.24 o 
   1  -5  15       92.74       95.76      5.97 o 
   2  -5  15      281.32      286.79     19.29 o 
   3  -5  15        8.51       10.67      3.27 o 
   4  -5  15      200.23      220.42     42.70 o 
  -3  -4  15      243.30      222.42      9.09 o 
  -2  -4  15       35.55       39.81      4.41 o 
  -1  -4  15      377.17      375.31     15.94 o 
   0  -4  15      113.06      117.89     11.73 o 
   1  -4  15      358.92      353.85     23.32 o 
   2  -4  15      297.79      299.85     50.81 o 
   3  -4  15       40.34       45.81      9.79 o 
   4  -4  15      189.03      188.87     37.59 o 
  -3  -3  15        8.53        4.54      2.57 o 
  -2  -3  15       45.99       50.73      6.15 o 
  -1  -3  15      138.05      150.69      7.57 o 
   0  -3  15        1.79        5.60      2.99 o 
   1  -3  15      112.69      118.04     16.98 o 
   2  -3  15      112.04      104.03     19.27 o 
   3  -3  15       48.64       51.34      7.53 o 
   4  -3  15       54.91       46.91     11.40 o 
  -4  -2  15       69.20       63.30      5.45 o 
  -3  -2  15       52.21       38.04     13.21 o 
  -2  -2  15      165.26      166.34      7.40 o 
  -1  -2  15       93.87       95.53      7.75 o 
   0  -2  15       29.81       31.72      8.34 o 
   1  -2  15       58.33       62.11      9.99 o 
   2  -2  15       15.40       17.36      5.32 o 
   3  -2  15        4.22        3.64      4.09 o 
  -4  -1  15       90.62       89.97      6.45 o 
  -3  -1  15        0.99        1.94      2.75 o 
  -2  -1  15       69.68       84.85      6.10 o 
  -1  -1  15      156.50      172.59     11.95 o 
   0  -1  15       39.47       41.64      6.41 o 
   1  -1  15      188.54      188.27     44.46 o 
   2  -1  15        0.96        1.61      4.25 o 
   3  -1  15       79.38       81.87     28.19 o 
  -4   0  15       21.63       18.95      9.32 o 
  -3   0  15       79.67       94.38      7.01 o 
  -2   0  15      157.49      177.25     10.65 o 
  -1   0  15        1.60        3.65      3.81 o 
   0   0  15      146.73      156.38     30.60 o 
   1   0  15      142.96      133.94     31.66 o 
   2   0  15       54.79       58.03     14.10 o 
  -4   1  15        0.82        1.11      2.47 o 
  -3   1  15      341.02      337.75     39.00 o 
  -2   1  15      141.95      144.32     14.21 o 
  -1   1  15      115.53      119.69     17.62 o 
   0   1  15      211.37      257.07     13.37 o 
   1   1  15        1.38        0.85      4.47 o 
  -3   2  15      297.67      311.57     51.87 o 
  -2   2  15       86.91       92.48     18.33 o 
  -1   2  15      140.99      173.29     15.86 o 
   0  -5  16      100.71      102.59      9.40 o 
   1  -5  16       65.06       59.29      5.57 o 
   2  -5  16       22.02       26.88      4.70 o 
  -2  -4  16      150.07      141.54      8.44 o 
  -1  -4  16      308.00      335.46     21.83 o 
   0  -4  16      320.45      311.25     19.01 o 
   1  -4  16       79.15       96.30      9.08 o 
   2  -4  16      133.67      100.15     40.27 o 
   3  -4  16       25.66       16.97     10.19 o 
  -2  -3  16       58.08       63.42      7.18 o 
  -1  -3  16       23.19       24.43      4.81 o 
   0  -3  16      526.58      513.83     36.44 o 
   1  -3  16        0.95        1.53      4.11 o 
   2  -3  16      722.81      702.83    189.90 o 
   3  -3  16        1.61        0.96      3.41 o 
  -3  -2  16       67.53       69.50      7.59 o 
  -2  -2  16        0.73        1.99      2.75 o 
  -1  -2  16       77.28       79.93      9.02 o 
   0  -2  16        8.87        6.94      5.74 o 
   1  -2  16        0.99        4.97      4.23 o 
   2  -2  16       16.93       15.69      5.52 o 
  -3  -1  16      168.87      184.39      8.51 o 
  -2  -1  16       30.06       28.21      5.70 o 
  -1  -1  16      193.12      231.82     24.43 o 
   0  -1  16        4.95        8.75      4.65 o 
   1  -1  16       73.86       78.05     22.03 o 
   2  -1  16       80.28      122.88     25.14 o 
  -3   0  16        6.28       10.48      3.97 o 
  -2   0  16       11.38       14.57      6.46 o 
  -1   0  16      159.85      173.96     11.55 o 
   0   0  16        2.73        2.54      4.39 o 
   1   0  16      170.95      168.32     46.11 o 
  -2   1  16      150.90      149.26     20.32 o 
  -1   1  16       25.86       22.67      5.93 o 
  -1  -3  17      142.21      145.58     16.91 o 
   0  -3  17       54.40       50.61      7.61 o 
   1  -3  17      354.77      384.13     77.42 o 
  -1  -2  17        1.49        1.59      2.44 o 
   0  -2  17      118.23      134.70     15.45 o 
  -1  -1  17        8.90        5.88      4.13 o 
                                                 
